# Supplementary material for: Morphological, physiological, and transcriptional responses to low nitrogen stress in Populus deltoides Marsh. clones with contrasting nitrogen use efficiency
Source: BMC Genomics. 2021 Sep 27;22:697. doi: 10.1186/s12864-021-07991-7 (PMC8474845; doi:10.1186/s12864-021-07991-7)
Supplement: Supplementary file 2 — Additional file 2: Table S1. Low nitrogen adaptation coefficients of the traits of N-efficient and N-inefficient genotypes. Table S2. Differences in enzyme activities, total amino acid contents, and soluble sugar contents in leaves during N treatment of N-efficient (A) and N-inefficient (C) genotypes. Table S3. Results of quality analysis of the RNA sequencing data. Table S4. Genes in the ‘magenta’ module. Table S5. Annotation description of the top 10 genes for connectivity (hub genes) in the ‘magenta’ module. Table S6. Annotation of transcription factors in the ‘magenta’ module. Table S7. The reaction system of quantitative real-time reverse transcription PCR (qRT-PCR). Table S8. Primers used for quantitative real-time reverse transcription PCR (qRT-PCR) analysis. [file 12864_2021_7991_MOESM2_ESM.xlsx]

## Sheet: Table S1
Table S1. Low nitrogen adaptation coefficients of the traits of N-efficient and N-inefficient genotypes
Traits	N-efficient genotypes				N-inefficient genotypes
	A-1	A-2	A-3	Mean	C-1	C-2	C-3	Mean
Height(Hn)	0.911	0.901	0.932	0.914±0.016a	0.895	0.901	0.892	0.896±0.005a
Ground diameter(GDn)	0.972	0.982	0.959	0.971±0.011a	0.933	0.946	0.943	0.941±0.007b
Fresh weight of stem (SFW)	0.868	0.875	0.87	0.871±0.004a	0.848	0.85	0.845	0.848±0.002b
Dry weight of stem (SDW)	0.822	0.858	0.847	0.843±0.018a	0.732	0.78	0.771	0.761±0.026b
Fresh weight of root (RFW)	1.003	1.007	1.017	1.009±0.007a	0.882	0.818	0.85	0.850±0.032b
Dry weight of root (RDW)	0.838	0.851	0.887	0.858±0.025a	0.833	0.818	0.85	0.834±0.016a
Fresh weight of leaf (LFW)	0.883	0.83	0.831	0.848±0.030a	0.765	0.76	0.697	0.741±0.038b
Dry weight of leaf (LDW)	0.971	0.961	0.93	0.954±0.021a	0.759	0.859	0.719	0.779±0.072b
Chlorophyll a (Chl a)	0.609	0.669	0.769	0.682±0.081a	0.598	0.613	0.526	0.579±0.046a
Chlorophyll b (Chl b)	0.547	0.585	0.713	0.615±0.087a	0.598	0.506	0.452	0.519±0.074a
Carotenoid (Car)	0.667	0.721	0.819	0.736±0.077a	0.778	0.705	0.55	0.678±0.116a
Chlorophyll (a+b) (Chl)	0.594	0.648	0.755	0.666±0.082a	0.598	0.585	0.509	0.564±0.048a
Leaf area (LA)	0.932	0.772	0.831	0.845±0.081a	0.737	0.706	0.639	0.694±0.050a
Leaf length（LL）	0.969	0.834	0.914	0.906±0.068a	0.933	0.852	0.759	0.848±0.087a
Leaf width（LW）	0.933	0.902	0.895	0.910±0.020a	0.924	0.842	0.795	0.854±0.065a
Data indicate mean + SD (n=3). Different letters in the same row indicate signiﬁcant difference between N-efficient and N-inefficient genotypes (p < 0.05).

## Sheet: Table S2
Table S2. Differences in enzyme activities, total amino acid contents, and soluble sugar contents in leaves during N treatment of N-efficient (A) and N-inefficient (C) genotypes.
Times	Enzymes	Low nitrogen treatment (LN)		Normal nitrogen treatment (CK)
		N-efficient genotypes (A)	N-inefficient genotypes (C)	N-efficient genotypes (A)	N-inefficient genotypes (C)
T0	Nitrate reductase activities (NR)	25.57±0.96a	14.21±1.26b	25.57±0.96a	14.21±1.26b
	Glutamine synthetase activities (GS)	52.75±0.95a	40.80±0.74b	52.75±0.95a	40.80±0.74b
	Glutamate dehydrogenase activities (GDH)	858.45±6.47a	826.46±7.97b	858.45±6.47a	826.46±7.97b
	Glutamic acid synthetase activities (GOGAT)	363.99±7.42a	345.03±23.63a	363.99±7.42a	345.03±23.63a
	Total amino acid contents (AAs)	123.27±12.53a	112.39±7.50a	123.27±12.53a	112.39±7.50a
	Soluble sugar contents (SSs)	25.03±1.94a	24.09±0.25a	25.03±1.94a	24.09±0.25a
T1	Nitrate reductase activities (NR)	21.27±1.39a	19.03±0.84a	22.46±1.83a	21.31±1.11a
	Glutamine synthetase activities (GS)	62.47±1.34a	49.03±0.49b	67.39±2.41a	54.67±3.06b
	Glutamate dehydrogenase activities (GDH)	733.75±33.57b	818.00±24.87a	851.23±24.24a	835.73±36.92a
	Glutamic acid synthetase activities (GOGAT)	374.38±14.34a	333.21±7.02b	403.54±12.25a	349.82±15.94b
	Total amino acid contents (AAs)	123.22±11.41a	101.41±9.23a	129.42±14.77a	117.27±6.68a
	Soluble sugar contents (SSs)	21.76±0.69b	25.91±2.10a	26.89±2.62a	24.26±1.04a
T2	Nitrate reductase activities (NR)	18.91±0.74a	14.93±1.49b	22.03±2.00a	21.18±0.86a
	Glutamine synthetase activities (GS)	57.13±3.94a	59.57±1.72a	61.85±3.39a	60.24±2.24a
	Glutamate dehydrogenase activities (GDH)	682.52±17.66b	761.60±11.76a	765.20±39.74a	790.45±27.88a
	Glutamic acid synthetase activities (GOGAT)	418.51±5.76a	335.15±17.14b	438.72±10.36a	362.86±20.85b
	Total amino acid contents (AAs)	106.91±3.41a	81.54±9.06a	127.57±11.49a	106.16±6.66b
	Soluble sugar contents (SSs)	22.52±0.91a	21.89±0.38a	24.85±1.35a	24.10±1.02a
T3	Nitrate reductase activities (NR)	15.25±0.65a	13.88±0.45b	21.65±2.68b	26.28±0.65a
	Glutamine synthetase activities (GS)	49.93±2.24a	52.51±0.81a	59.87±5.22a	57.06±4.36a
	Glutamate dehydrogenase activities (GDH)	561.27±2.18b	622.83±25.61a	739.80±35.93a	714.87±9.63a
	Glutamic acid synthetase activities (GOGAT)	308.83±13.01a	231.50±28.02b	394.66±16.72a	337.21±15.47b
	Total amino acid contents (AAs)	93.40±4.85a	62.70±4.24b	121.52±11.93a	108.75±12.39a
	Soluble sugar contents (SSs)	25.34±1.94a	22.50±1.03a	26.52±2.50a	25.88±1.14a
T4	Nitrate reductase activities (NR)	9.64±0.99a	8.98±0.74a	19.61±1.40a	17.90±1.21a
	Glutamine synthetase activities (GS)	44.81±2.61a	48.16±3.32a	55.00±2.65a	54.96±3.48a
	Glutamate dehydrogenase activities (GDH)	624.07±17.58a	480.55±40.74b	724.95±22.69a	687.91±18.67a
	Glutamic acid synthetase activities (GOGAT)	235.62±18.48a	198.74±18.63a	360.67±18.97a	331.08±12.32a
	Total amino acid contents (AAs)	66.92±3.11a	54.56±4.22b	119.66±9.70a	109.10±4.31a
	Soluble sugar contents (SSs)	25.70±2.15a	21.99±2.01a	30.18±2.39a	26.67±2.28a
T5	Nitrate reductase activities (NR)	17.57±0.93a	13.31±0.91b	22.56±1.73a	23.21±1.38a
	Glutamine synthetase activities (GS)	39.47±2.06a	42.25±1.83a	46.77±0.94b	58.10±4.15a
	Glutamate dehydrogenase activities (GDH)	669.41±17.06a	437.56±13.80b	725.03±24.12a	689.19±22.92a
	Glutamic acid synthetase activities (GOGAT)	215.57±11.88a	192.22±15.60a	332.35±16.19a	314.46±11.09a
	Total amino acid contents (AAs)	58.94±4.88a	53.71±2.14a	114.17±12.13a	103.99±4.41a
	Soluble sugar contents (SSs)	29.10±2.90a	19.16±0.99b	32.05±2.28a	25.86±1.82b
T6	Nitrate reductase activities (NR)	21.13±1.75a	14.14±1.19b	24.21±1.52a	21.90±1.97a
	Glutamine synthetase activities (GS)	33.84±2.02b	40.11±3.24a	51.26±1.80a	52.19±4.12a
	Glutamate dehydrogenase activities (GDH)	780.85±2.69a	419.46±10.37b	800.09±34.21a	739.32±19.63a
	Glutamic acid synthetase activities (GOGAT)	182.57±5.98a	147.08±6.22b	316.72±16.82a	302.00±20.88a
	Total amino acid contents (AAs)	56.14±1.75a	49.74±1.82b	119.23±11.89a	102.37±8.66a
	Soluble sugar contents (SSs)	27.91±1.40a	17.73±1.60b	32.61±2.86a	25.42±1.03b
T0, T1, T2, T3, T4, T5, and T6 represent 0, 3, 5, 10, 20, 30, and 40 days of N treatment, respectively. Data indicate mean + SD (n=3). Different letters indicate significant differences between N-efficient and N-inefficient genotypes under the same treatment at the same time (p < 0.05).

## Sheet: Table S3
Table S3. Results of quality analysis of the RNA sequencing data
Samples	Raw reads number	Clean reads number	Clean reads rate	Low-quality reads rate	Clean Q30 bases rate	Uniquemap rate	Multimap rate	Mapping rate
T0-A-1	47111898	47052882	0.9987	0.001	0.9354	0.852	0.0784	0.9303
T0-A-2	53832154	53757046	0.9986	0.0011	0.9288	0.7689	0.0859	0.8548
T0-A-3	46676400	46601028	0.9984	0.0013	0.9295	0.8669	0.0744	0.9414
T2-LN-A-1	36919946	36866796	0.9986	0.0012	0.9309	0.8643	0.0772	0.9415
T2-LN-A-2	61221508	61136254	0.9986	0.0011	0.9308	0.865	0.0772	0.9422
T2-LN-A-3	57120436	57030040	0.9984	0.0013	0.9306	0.8617	0.0763	0.938
T4-LN-A-1	59654750	59559628	0.9984	0.0013	0.9265	0.867	0.0752	0.9422
T4-LN-A-2	48902386	48825716	0.9984	0.0012	0.9246	0.8587	0.0763	0.935
T4-LN-A-3	51512210	51435658	0.9985	0.0012	0.9313	0.8725	0.0757	0.9482
T6-LN-A-1	54543164	54477228	0.9988	0.001	0.9313	0.8646	0.0753	0.9399
T6-LN-A-2	39940694	39896490	0.9989	0.0009	0.9335	0.8648	0.0765	0.9413
T6-LN-A-3	41906632	41847910	0.9986	0.0011	0.9299	0.8609	0.0748	0.9358
T0-C-1	47043260	46995874	0.999	0.0008	0.9328	0.8584	0.0785	0.9369
T0-C-2	42831084	42775162	0.9987	0.001	0.9297	0.8645	0.0755	0.94
T0-C-3	49617178	49540890	0.9985	0.0012	0.929	0.8527	0.075	0.9276
T2-LN-C-1	55933320	55868618	0.9988	0.001	0.9343	0.8591	0.0785	0.9376
T2-LN-C-2	41432596	41374472	0.9986	0.0012	0.9308	0.8685	0.0745	0.943
T2-LN-C-3	48280692	48218364	0.9987	0.0011	0.9329	0.8585	0.0781	0.9366
T4-LN-C-1	41756518	41709044	0.9989	0.0009	0.9313	0.8706	0.0769	0.9474
T4-LN-C-2	41311276	41257154	0.9987	0.0011	0.9311	0.8674	0.0743	0.9417
T4-LN-C-3	46608524	46540014	0.9985	0.0012	0.9304	0.8485	0.0778	0.9263
T6-LN-C-1	42642984	42587984	0.9987	0.001	0.9313	0.8675	0.074	0.9416
T6-LN-C-2	36947376	36904746	0.9988	0.001	0.933	0.8763	0.0747	0.9509
T6-LN-C-3	40673712	40604560	0.9983	0.0014	0.93	0.8547	0.0748	0.9295
Mean	47267529	47202648	0.9986	0.0011	0.9308	0.8589	0.0765	0.9354

## Sheet: Table S4
Table S4. Genes in the ‘magenta’ module
GeneID	module	Connectivity (Total)	Connectivity (Within)	T0-A-1	T0-A-2	T0-A-3	T0-C-1	T0-C-2	T0-C-3	T2-LN-A-1	T2-LN-A-2	T2-LN-A-3	T2-LN-C-1	T2-LN-C-2	T2-LN-C-3	T4-LN-A-1	T4-LN-A-2	T4-LN-A-3	T4-LN-C-1	T4-LN-C-2	T4-LN-C-3	T6-LN-A-1	T6-LN-A-2	T6-LN-A-3	T6-LN-C-1	T6-LN-C-2	T6-LN-C-3	Symbol	Description	KEGG_A_class	KEGG_B_class	Pathway	K_ID	GO Component	GO Function
Podel.19G035300 (hub gene)	magenta	399.014	38.6837	44.06	32.7	46.45	63.55	67.02	61.86	54.91	53.99	49.46	58.4	57.81	38	124.03	96.41	102.68	75.03	84.97	95	130.11	111.53	113.14	93.02	77.34	94.04	--	Echinoderm microtubule-associated protein-like 6 [Gossypium arboreum]	-	-	-	-	-	-
Podel.02G021400 (hub gene)	magenta	378.529	37.3305	1.03	1.01	0.77	2.43	1.4	1.11	1.13	0.74	0.88	1.09	0.71	0.63	3.55	2.9	2.61	1.1	1.95	2.21	3.77	3.11	3.83	2.46	1.96	2.94	--	DUF668 domain-containing protein/DUF3475 domain-containing protein, partial [Cephalotus follicularis]	-	-	-	-	-	-
Podel.19G001200 (hub gene)	magenta	489.193	36.3912	6.97	4.88	5.13	8.34	9.96	8.2	4.54	4.19	3.17	6.31	4.7	3.47	17.27	10.37	12.22	7.6	10.42	10.34	18.88	17.88	15.67	12.65	7.21	12.12	At4g24290	PREDICTED: MACPF domain-containing protein At4g24290-like [Populus euphratica]	-	-	-	-	-	-
Podel.08G129500 (hub gene)	magenta	439.651	36.1866	5.79	5.58	5.21	10.05	8.49	5.37	4.69	4.35	4.08	5.42	6.04	3.37	14.9	10.23	11.26	6.89	9.63	10.23	14.94	13.6	14.57	10.47	6.13	12.82	ACR4	PREDICTED: ACT domain-containing protein ACR4 isoform X1 [Jatropha curcas]	-	-	-	-	-	GO:0016772//transferase activity, transferring phosphorus-containing groups;GO:0031406//carboxylic acid binding
Podel.03G215800 (hub gene)	magenta	371.792	35.7645	1.18	0.78	1.42	2.83	4.01	1.96	1.3	1.12	1.01	1.78	1.16	1.23	6.72	2.9	4.9	2.1	4.79	3.98	7.64	4.96	7.8	4.45	4.34	4.87	ABCC3	PREDICTED: ABC transporter C family member 3-like, partial [Populus euphratica]	Environmental Information Processing	Membrane transport	ko02010//ABC transporters	K05666	-	-
Podel.03G153500 (hub gene)	magenta	531.895	35.331	69.29	64.3	69.34	119.6	115.43	80.66	55.36	42.53	41.86	68.41	71.37	50.26	185.03	102.85	154.04	92.87	103.24	118.28	186.3	159.79	176.04	158.66	81.17	116.63	--	PREDICTED: probable serine/threonine-protein kinase clkA [Populus euphratica]	-	-	-	-	-	-
Podel.10G040100 (hub gene)	magenta	475.197	34.9481	7.81	5.91	6.39	10.63	10.37	7.86	7.13	4.7	6.47	8.71	7.55	6.11	16.18	11.17	15.61	10.02	10.86	12.5	16.64	16.4	18.14	15.05	6.66	11.54	PIRL2	PREDICTED: plant intracellular Ras-group-related LRR protein 3-like [Populus euphratica]	-	-	-	-	-	GO:0003824//catalytic activity
Podel.06G003100 (hub gene)	magenta	328.035	34.9313	1.79	1.51	1.64	2.68	3.29	2.66	1.56	1.14	1.6	2.2	2.18	1.8	3.76	3.25	3.58	2.43	2.87	3.5	4.18	3.97	5.11	3.74	2.77	4.2	At1g03370	PREDICTED: C2 and GRAM domain-containing protein At1g03370-like [Populus euphratica]	-	-	-	-	GO:0031224//intrinsic component of membrane	-
Podel.04G076900 (hub gene)	magenta	280.925	34.6069	13.97	12.92	14.87	20.31	18.58	18.81	15.57	17.25	13.97	19.33	17.54	17.09	39.07	26.86	32.04	20.12	29.66	24.73	35.31	40.57	35.36	30.01	34.4	31	UGT88A1	UDP-glucoronosyl/UDP-glucosyl transferase family protein [Populus trichocarpa]	Metabolism;Metabolism	Global and overview maps;Biosynthesis of other secondary metabolites	ko01110//Biosynthesis of secondary metabolites;ko00941//Flavonoid biosynthesis	K22845;K22845	-	GO:0035251//UDP-glucosyltransferase activity
Podel.05G137500 (hub gene)	magenta	342.731	34.3372	12.6	12.43	15.76	16.92	13.67	12.59	15.25	11.6	12.85	16.85	16.14	10.74	30.34	21.92	27.72	18.26	20.84	21.19	35.83	26.99	36.23	26.35	19.19	25.47	PDR17	PREDICTED: random slug protein 5-like [Populus euphratica]	-	-	-	-	GO:0044464//cell part	-
Podel.18G019200	magenta	342.538	34.2201	1.83	1.62	2.86	8.92	4.3	3.2	2.86	2.73	3.69	8.12	4.44	4.52	17.81	12.28	14.33	9.33	12.73	11.82	17.29	21.23	20.77	7.94	7.94	13.51	WRKY18	PREDICTED: probable WRKY transcription factor 40 [Populus euphratica]	-	-	-	-	-	-
Podel.06G225900	magenta	454.35	33.2457	6.45	4.86	6.45	8.65	9.8	8.29	5.33	5.24	5.11	6.74	6.88	6.06	11.74	10.37	9.8	9.21	9.99	9.59	11.75	11.72	12.2	9.55	7.62	9.1	At5g02620	PREDICTED: ankyrin repeat-containing protein At5g02620 [Populus euphratica]	-	-	-	-	-	-
Podel.07G111000	magenta	310.832	33.0188	24.97	21.99	23.34	13.46	13.79	20.77	21.87	23.05	17.82	22.92	25.44	15.75	3.89	9.86	8.28	13.5	10.72	9.64	2.56	2.5	4.08	9.19	13.68	10.17	GA20OX2	gibberellin 20-oxidase family protein [Populus trichocarpa]	-	-	-	-	-	GO:0016706//oxidoreductase activity, acting on paired donors, with incorporation or reduction of molecular oxygen, 2-oxoglutarate as one donor, and incorporation of one atom each of oxygen into both donors;GO:0043169//cation binding
Podel.07G058600	magenta	320.563	32.7626	2.42	1.85	2.35	4.63	4.44	3	2.79	2.63	2.52	3.73	3.11	2.61	6.52	4.47	5.34	3.55	4.24	4.99	6.44	4.37	7.24	5.25	5.08	5.32	At4g33920	PREDICTED: probable protein phosphatase 2C 63 [Populus euphratica]	-	-	-	-	-	GO:0004721//phosphoprotein phosphatase activity;GO:0043169//cation binding
Podel.10G050300	magenta	450.203	31.9854	1.33	1.8	1.05	6.87	3.66	2.25	1.82	1.34	1.27	3.75	3.41	1.35	10.03	6.14	7.04	4.93	6.52	7.13	10.39	9.08	8.75	5.23	3.16	4.7	BAHD1	PREDICTED: BAHD acyltransferase At5g47980-like [Populus euphratica]	-	-	-	-	-	GO:0016747//transferase activity, transferring acyl groups other than amino-acyl groups
Podel.06G093200	magenta	348.738	31.8829	1.12	1.57	1.24	3.85	2.57	2.22	1.86	1.67	1.04	2.07	1.33	1.94	4.21	2.97	3.27	1.43	2.92	3.19	5.61	4.28	5.15	3.34	2.62	3.62	RBL1	PREDICTED: rhomboid-like protease 2 [Populus euphratica]	-	-	-	-	GO:0031224//intrinsic component of membrane	-
Podel.07G092100	magenta	318.861	31.8378	2	1.29	1.29	2.63	3.75	2.7	2	1.6	1.4	2.27	2.02	1.78	6.6	3.81	4.72	1.88	4.91	3.63	6.83	5.04	6.39	4.31	5.37	4.05	SERK2	PREDICTED: somatic embryogenesis receptor kinase 2-like isoform X1 [Populus euphratica]	-	-	-	-	GO:0031224//intrinsic component of membrane	GO:0004672//protein kinase activity;GO:0032550//purine ribonucleoside binding
Podel.10G001600	magenta	286.304	31.0109	4.84	3.81	4.4	11.28	10.29	8.58	5.16	3.69	3.97	10.81	8.24	5.9	16.27	11.19	13.55	12.61	15.73	15.06	16.63	14.07	17.7	17.9	10.36	13.1	PTI1	PREDICTED: pto-interacting protein 1 isoform X2 [Populus euphratica]	Organismal Systems	Environmental adaptation	ko04626//Plant-pathogen interaction	K13436	-	GO:0004672//protein kinase activity;GO:0032550//purine ribonucleoside binding
Podel.10G095000	magenta	333.057	30.5658	1.73	1.12	1.63	2.01	2.47	1.91	1.33	1.3	1.36	1.78	1.61	1.17	3.57	2.42	2.35	1.79	2.49	2.07	2.87	2.88	3.2	2.43	2.42	3.01	AKR4C9	PREDICTED: alcohol dehydrogenase [NADP(+)]-like [Populus euphratica]	Metabolism;Metabolism;Metabolism;Metabolism;Metabolism	Global and overview maps;Global and overview maps;Carbohydrate metabolism;Carbohydrate metabolism;Lipid metabolism	ko01100//Metabolic pathways;ko01110//Biosynthesis of secondary metabolites;ko00010//Glycolysis / Gluconeogenesis;ko00040//Pentose and glucuronate interconversions;ko00561//Glycerolipid metabolism	K00002;K00002;K00002;K00002;K00002	GO:0044424//intracellular part	GO:0016701//oxidoreductase activity, acting on single donors with incorporation of molecular oxygen
Podel.03G147900	magenta	320.449	30.4241	0.19	0.26	0.37	1.11	0.83	0.69	0.61	0.36	0.48	0.67	0.66	0.37	1.38	0.74	1.62	0.96	1.32	1.11	2.11	1.64	1.58	1.54	0.7	1.33	PHY1	PREDICTED: mitogen-activated protein kinase kinase kinase 7-like [Populus euphratica]	-	-	-	-	-	GO:0004713//protein tyrosine kinase activity;GO:0032550//purine ribonucleoside binding
Podel.04G117800	magenta	399.269	30.4089	17.08	19.13	20.99	7.68	10.64	14.12	15.29	17.65	18.31	13.3	12.55	15.11	5.72	9.02	5.47	9.32	10.51	8.7	3.47	2.72	3.57	6.65	11.59	13.41	NIK1	PREDICTED: protein NSP-INTERACTING KINASE 1-like isoform X2 [Populus euphratica]	-	-	-	-	GO:0031224//intrinsic component of membrane	GO:0004672//protein kinase activity;GO:0016628//oxidoreductase activity, acting on the CH-CH group of donors, NAD or NADP as acceptor;GO:0032550//purine ribonucleoside binding
Podel.03G179200	magenta	377.286	30.1857	1.09	0.59	1.01	2.4	3.41	1.55	0.67	0.79	0.44	2.27	1.71	1.15	7.97	3.2	3.95	2.94	6.43	4.35	8.4	7.98	7.42	5	2.17	2.85	--	PREDICTED: auxin-responsive protein SAUR32-like [Juglans regia]	Environmental Information Processing	Signal transduction	ko04075//Plant hormone signal transduction	K14488	-	-
Podel.04G025600	magenta	223.384	30.1578	1.08	0.99	1.17	1.98	1.47	1.83	0.96	0.54	1.16	1.83	1.68	1.69	2.46	2.22	2.3	1.92	2.23	2.11	3	2.42	3.2	2.41	2.3	2.63	CRK25	cysteine-rich receptor-like protein kinase 10 [Populus tomentosa]	-	-	-	-	-	GO:0004674//protein serine/threonine kinase activity;GO:0036094//small molecule binding;GO:0097159//organic cyclic compound binding;GO:1901363//heterocyclic compound binding
Podel.01G324300	magenta	361.741	29.6876	0.74	0.48	0.57	0.92	1.17	0.56	0.4	0.72	0.45	0.58	0.67	0.5	1.52	1.13	1.52	0.63	1.23	1.11	1.5	1.96	2.16	1.21	1.03	1.09	At4g24290	PREDICTED: MACPF domain-containing protein At4g24290-like [Populus euphratica]	-	-	-	-	-	-
Podel.01G321600	magenta	415.955	28.8654	2.07	1.37	1.74	5.09	3.22	3.38	1.88	1.4	1.74	2.73	2.84	1.91	9.02	4.24	6.06	2.62	4.14	3.18	6.94	7.28	6.33	3.62	4.11	5.82	TOGT1	PREDICTED: scopoletin glucosyltransferase-like [Populus euphratica]	-	-	-	-	-	GO:0035251//UDP-glucosyltransferase activity
Podel.18G143000	magenta	266.61	28.6687	1.08	0.54	0.65	1.25	1.18	0.78	1.17	1.15	0.58	1.33	1.14	1.07	2.36	2.22	2.4	1.17	2.19	1.95	2.62	2.41	2.92	1.64	1.09	2.31	RPP8L2	disease resistance protein (CC-NBS-LRR class) family protein [Medicago truncatula]	-	-	-	-	-	GO:0003824//catalytic activity;GO:0032550//purine ribonucleoside binding
Podel.16G115200	magenta	469.821	28.5317	110.04	80.18	91.03	108.48	111.1	82.71	65.32	53.54	61.74	64.59	50.25	48.18	219.41	124.29	200.11	103.11	108.54	117.19	219.36	181.53	199.19	156.42	112.88	127.74	At3g10130	SOUL heme-binding family protein [Populus trichocarpa]	-	-	-	-	-	-
Podel.08G227300	magenta	247.254	28.4767	0.77	0.79	0.92	3.17	2.77	2.29	1.42	0.77	1.01	2.11	1.53	0.71	5.16	3.39	3.93	1.21	3.22	3.45	5.56	7.33	5.99	2.53	5.02	5.8	--	inosine-uridine preferring nucleoside hydrolase-related family protein [Populus trichocarpa]	-	-	-	-	-	GO:0003824//catalytic activity
Podel.11G148300	magenta	268.525	28.4294	4.6	2.8	3.95	4.53	5.63	4.02	5.13	4.06	3.59	4.34	3.29	4.32	8.66	8.81	8.78	5.52	8.15	6.08	9.79	9.36	12.18	5.53	6.57	8.07	SBT3.6	subtilase family protein [Populus trichocarpa]	-	-	-	-	-	-
Podel.01G399700	magenta	350.342	28.3985	0.86	0.71	0.48	2.3	2.3	0.97	0.78	0.73	0.78	1.36	1.6	0.67	4.81	2.3	3.29	1.59	1.45	3.11	2.83	5.01	4.12	3.63	1.32	2.77	GLR2.7	PREDICTED: glutamate receptor 2.7-like [Populus euphratica]	-	-	-	-	GO:0016020//membrane	-
Podel.11G056900	magenta	218.949	28.2098	1.06	0.96	1.15	1.38	1.23	1	0.95	0.95	0.82	2.11	1.64	0.98	3.84	1.91	2.19	1.47	1.69	2.5	3.02	3.83	3.8	3.52	2	3.35	GLR2.9	PREDICTED: glutamate receptor 2.5-like [Populus euphratica]	-	-	-	-	-	-
Podel.03G226000	magenta	294.966	27.97	1.18	1.46	2.37	1.81	2.43	2.17	1.72	2.15	1.65	2.46	1.53	1.73	5.02	3.36	3.94	3.62	3.28	3.99	5.86	4.95	7.36	3.93	3	3.11	--	BnaA02g21550D [Brassica napus]	-	-	-	-	-	-
Podel.01G399900	magenta	317.072	27.8542	0.69	1.58	0.63	6.54	6.72	4.03	0.64	0.73	0.64	2.39	2.62	0.78	14.42	3.79	7.17	1.73	8.4	5.23	12.55	16.34	9.37	8.12	6.41	10.73	GLR2.7	PREDICTED: glutamate receptor 2.7-like [Populus euphratica]	-	-	-	-	GO:0016020//membrane	-
Podel.18G088500	magenta	299.356	27.6734	0.45	0.24	0.37	0.85	0.2	0.36	0.68	0.3	0.45	0.65	0.46	0.6	2.1	1.3	1.53	0.72	0.65	0.68	2.14	1.8	2.83	1.43	1	1.24	RLK5	PREDICTED: receptor-like protein kinase 5 [Populus euphratica]	-	-	-	-	GO:0016020//membrane	GO:0004672//protein kinase activity
Podel.05G141700	magenta	291.447	27.6169	1.44	1.12	1.35	1.34	1.78	1.22	1.23	0.94	1.06	1.43	0.85	1.12	2.68	2.05	1.88	1.5	1.92	2.42	2.35	2.22	2.64	2.33	1.47	1.95	LYK4	PREDICTED: lysM domain receptor-like kinase 4 [Populus euphratica]	-	-	-	-	GO:0031224//intrinsic component of membrane	GO:0004713//protein tyrosine kinase activity;GO:0032550//purine ribonucleoside binding
Podel.08G183600	magenta	258.246	27.4483	32.83	21.32	24.66	38.52	34.4	33.26	28.56	26.05	24.65	28.9	33.3	30.97	89.22	50.1	43.26	26.43	50.82	46.1	77.43	83.89	97.6	42.99	51.71	76.93	APS1	ATP sulfurylase family protein [Populus trichocarpa]	Metabolism;Metabolism;Metabolism;Metabolism;Metabolism	Global and overview maps;Nucleotide metabolism;Energy metabolism;Metabolism of other amino acids;Biosynthesis of other secondary metabolites	ko01100//Metabolic pathways;ko00230//Purine metabolism;ko00920//Sulfur metabolism;ko00450//Selenocompound metabolism;ko00261//Monobactam biosynthesis	K13811;K13811;K13811;K13811;K13811	-	GO:0004779//sulfate adenylyltransferase activity
Podel.02G228100	magenta	328.738	26.8874	26.25	23.85	28.72	25.18	27.33	21.68	25.12	21.4	21.18	16.8	15.33	15.02	52.47	38.58	52.29	24.95	27.31	39.74	48.41	51.21	60.36	41.33	34.12	38.87	ABCC14	glutathione-conjugate transporter family protein [Populus trichocarpa]	Environmental Information Processing	Membrane transport	ko02010//ABC transporters	K05666	GO:0031224//intrinsic component of membrane	GO:0015405//P-P-bond-hydrolysis-driven transmembrane transporter activity;GO:0016628//oxidoreductase activity, acting on the CH-CH group of donors, NAD or NADP as acceptor;GO:0017111//nucleoside-triphosphatase activity;GO:0032550//purine ribonucleoside binding
Podel.09G160900	magenta	223.366	26.2543	0.61	0.34	0.44	1.56	1.87	0.76	1	0.83	0.38	0.56	0.57	0.65	4.18	2.31	3.27	1.01	3.34	2.04	5.62	2.23	5.94	2.5	3.17	4.03	WAK2	PREDICTED: wall-associated receptor kinase 2-like isoform X1 [Populus euphratica]	-	-	-	-	-	GO:0004672//protein kinase activity;GO:0043167//ion binding
Podel.05G149900	magenta	408.745	25.8813	15.86	14.2	15.07	9.96	10.75	14.09	10.4	14.35	18.22	10.4	17.39	17.14	4.39	10.14	5.65	12.25	11.33	7.81	2.68	2.25	2.97	9.74	12.9	10.96	--	Voltage-dependent L-type calcium channel subunit alpha-1S [Gossypium arboreum]	-	-	-	-	-	-
Podel.11G162500	magenta	353.779	25.6758	5.76	3.85	4.61	9.96	9.89	5.94	4.51	2.82	3.5	10.91	8.05	5.47	16.57	7.58	15.16	13.11	9.73	13.34	15.91	17.64	16.53	17.54	6.81	9.45	FER	Pto-like kinase OGw family protein [Populus trichocarpa]	-	-	-	-	-	GO:0004672//protein kinase activity
Podel.10G125700	magenta	309.512	25.1529	83.35	42.73	73.82	96.29	118.53	125.82	67.29	47.3	52.64	92.98	87.04	84.72	137.99	118.66	174.65	125.6	116.64	131.3	166.47	174.13	160.14	138.37	140.61	115.98	NPF3.1	PREDICTED: protein NRT1/ PTR FAMILY 3.1 [Populus euphratica]	-	-	-	-	-	-
Podel.14G033100	magenta	261.443	25.1438	0.03	0.18	0.17	0.24	0.4	0.08	0.25	0.28	0.24	0.24	0.11	0.21	1.24	0.63	0.95	0.2	0.42	0.55	0.69	1.04	0.98	1.01	0.37	0.7	GLR2.5	PREDICTED: glutamate receptor 2.7-like [Populus euphratica]	-	-	-	-	GO:0016020//membrane	-
Podel.12G083500	magenta	283.124	24.8321	11.57	11.71	11.06	3.1	5.03	7.94	7.31	8.87	9.93	5.44	11.44	8.74	2.33	5.65	3.27	4.19	4.59	2.64	1.27	1.52	1.92	5.25	3.77	5.14	WER	PREDICTED: transcription factor WER-like [Populus euphratica]	Organismal Systems	Environmental adaptation	ko04626//Plant-pathogen interaction	K09422	-	-
Podel.02G008600	magenta	163.783	24.827	2.9	3.01	3.62	4.79	3.43	4.92	3.27	2.62	3.07	4.06	4.28	4.73	6.14	6.11	7.01	3.66	5.35	5.89	8.55	6.25	7.06	7.83	6.19	6.53	PIX13	PREDICTED: probable serine/threonine-protein kinase NAK [Populus euphratica]	-	-	-	-	-	GO:0004702//receptor signaling protein serine/threonine kinase activity;GO:0032550//purine ribonucleoside binding
Podel.08G009700	magenta	275.871	24.411	91.51	110.33	104.62	36.04	33.78	73.45	71.59	93.65	83.15	40	60.68	72.8	24.7	50.08	38.65	38.37	37.42	42.56	15.68	8.79	16.69	25.65	40.28	58.69	RD22	embryonic abundant family protein [Populus trichocarpa]	-	-	-	-	-	-
Podel.16G121400	magenta	265.865	24.3712	22.19	21.26	17.34	11.65	12.52	14.35	20.87	19.39	25.44	18.89	20.08	14.37	8.68	12.9	10.33	11.73	10.32	10.76	5.26	8.99	9.49	8.8	12.32	12.8	CPRD49	CPRD49 family protein [Populus trichocarpa]	-	-	-	-	-	GO:0016787//hydrolase activity
Podel.09G066800	magenta	251.208	23.8027	1.57	2.26	2.32	4.21	2.52	1.15	1.93	1.96	1.99	1.73	1.71	1.37	6.46	4.3	4.24	1.89	1.97	3.14	4.57	6.97	6.26	5.97	3.32	3.97	CYP705A5	PREDICTED: cytochrome P450 705A5-like [Populus euphratica]	-	-	-	-	-	GO:0005488//binding
Podel.10G081700	magenta	214.751	23.8013	2.01	1.23	1.6	0.53	0.72	1.27	0.94	1.64	1.18	0.95	1.43	1.15	0.17	0.38	0.49	0.76	0.57	0.73	0.28	0.08	0.24	0.28	0.66	0.89	--	DUF1677 domain-containing protein [Cephalotus follicularis]	-	-	-	-	-	-
Podel.06G075400	magenta	234.276	23.7445	8.91	8.27	10.36	8.89	10.83	10.43	9.39	9.97	10.86	9.78	11.34	10.32	3.88	5.95	5.86	11.99	5.78	7.43	1.8	1.99	2.24	6.5	6.21	6.38	DBR	PREDICTED: 2-alkenal reductase (NADP(+)-dependent)-like [Populus euphratica]	-	-	-	-	-	GO:0003824//catalytic activity
Podel.12G037800	magenta	270.599	23.7074	4.2	2.32	4.24	3.48	4.22	4.01	3.55	3.76	2.64	3.52	2.71	3.1	10.37	7.46	8.26	3.26	7.75	5.2	10.7	9.73	7.29	5.28	5.52	8.27	MAKR5	PREDICTED: probable membrane-associated kinase regulator 5 isoform X2 [Populus euphratica]	-	-	-	-	-	-
Podel.02G115300	magenta	291.508	23.3706	2.15	1.13	1	2.93	3.15	2.28	1.23	0.9	1.22	2.87	1.46	1.77	3.61	3.54	2.83	2.95	2.39	3.21	4.43	4.04	3.87	4.6	2.73	2.38	BHLH30	PREDICTED: transcription factor bHLH30-like [Populus euphratica]	-	-	-	-	-	-
Podel.03G165300	magenta	383.745	23.0433	4.53	2.64	3.88	4.9	5.59	6.44	2.62	2.78	2.61	2.67	2.74	1.98	12.36	7.76	12.89	2.87	9.3	6.85	15.31	14.09	11.59	4.56	4.71	7.66	--	hypothetical protein POPTR_0003s15230g [Populus trichocarpa]	-	-	-	-	-	-
Podel.01G383200	magenta	298.165	22.7882	6.46	5.42	5.52	6.58	7.52	5.87	4.03	4.18	4.73	5.16	7.1	5.58	10.87	7.71	7.49	6.55	8.54	7.96	10.96	8.18	9.49	9.21	6.41	7.17	--	LBP_BPI_CETP domain-containing protein/LBP_BPI_CETP_C domain-containing protein [Cephalotus follicularis]	-	-	-	-	-	-
Podel.06G265700	magenta	197.111	22.4346	3.4	3.53	4.14	5.48	4.83	6.45	3.05	3.34	4.2	3.58	3.77	2.4	8.7	7.87	6.45	4.77	4.56	4.51	8.9	7.79	8.68	10.1	5.34	7.32	HY5	bZIP with a Ring-finger motif family protein [Populus trichocarpa]	Organismal Systems	Environmental adaptation	ko04712//Circadian rhythm - plant	K16241	GO:0043231//intracellular membrane-bounded organelle	GO:0001071//nucleic acid binding transcription factor activity;GO:0043566//structure-specific DNA binding
Podel.03G178900	magenta	284.827	22.4119	6.16	7.11	5.68	1.87	0.91	5.25	3.88	6.55	4.3	3.92	6.81	4.08	0.21	1.59	0.25	1.15	1.87	1.01	0.08	0.21	0.2	2.44	2.15	2.38	--	PREDICTED: sulfated surface glycoprotein 185-like [Populus euphratica]	-	-	-	-	-	-
Podel.12G073000	magenta	218.354	22.3718	8.35	8.8	6.12	24.31	16.5	19.45	7.65	5.47	7.09	22.83	24.56	16.64	43.31	23.57	28.15	22.9	20.76	32.92	31.7	35.7	35.94	46.2	15.67	25.01	ABCA2	PREDICTED: ABC transporter A family member 2-like [Populus euphratica]	-	-	-	-	GO:0031224//intrinsic component of membrane	GO:0019829//cation-transporting ATPase activity;GO:0032550//purine ribonucleoside binding
Podel.10G111800	magenta	200.071	22.1317	0.67	0.63	0.55	0.83	0.9	2.03	1.05	0.73	0.76	0.55	0.61	0.84	2.59	2.89	2.2	1.43	1.25	1.61	3.92	2.7	4.79	2.96	1.69	1.97	dnaJ	PREDICTED: dnaJ homolog subfamily B member 7-like [Populus euphratica]	-	-	-	-	-	-
Podel.08G051900	magenta	201.999	21.8876	0.32	0.55	0.9	7.43	1.76	1.18	1.97	0.95	0.91	3.05	1.73	0.86	5.32	3.91	3.48	3.08	3.61	4.26	7.05	4.91	6.52	5.3	2.77	5.12	LBD1	PREDICTED: LOB domain-containing protein 1-like [Populus euphratica]	-	-	-	-	-	-
Podel.11G151500	magenta	199.215	21.8575	39.42	45.7	49.5	36.02	39.82	47.78	65.43	59.04	64.62	63.63	82.27	52.83	143.63	131.59	111.25	68.27	106.19	112.31	152.38	170.81	140.3	109.65	108.81	89.61	ACR10	ACT domain-containing family protein [Populus trichocarpa]	-	-	-	-	-	GO:0031406//carboxylic acid binding
Podel.08G198900	magenta	259.896	21.4807	5.61	7.3	10.73	23.51	16.52	20.36	10.45	7.17	7.69	12.54	14.38	11.09	44	11.18	28.64	10.09	18.97	17.16	26.24	31.01	36.79	23.22	29.06	26.97	PRP1	PREDICTED: probable glutathione S-transferase [Populus euphratica]	Metabolism	Metabolism of other amino acids	ko00480//Glutathione metabolism	K00799	-	-
Podel.19G095900	magenta	180.822	21.2479	0.4	0.33	0.5	0.97	0.88	1.01	0.43	0.3	0.24	0.61	0.78	0.71	2.36	2.25	1.07	0.6	0.39	1.35	1.44	2.18	2.58	1.85	1.26	1.56	ATL41	PREDICTED: E3 ubiquitin-protein ligase ATL41-like [Populus euphratica]	-	-	-	-	-	-
Podel.09G161300	magenta	135.446	21.1192	0.35	0.28	0.24	1.48	1.21	0.32	0.69	0.63	0.59	0.82	0.51	0.8	2.92	1.71	2.16	0.98	1.87	1.8	3.33	1.26	2.93	3.88	2.26	2.72	WAK2	PREDICTED: wall-associated receptor kinase 2-like isoform X1 [Populus euphratica]	-	-	-	-	-	-
Podel.01G112800	magenta	275.627	21.1153	0	0.22	0.08	0.57	0.13	0.07	0.19	0.03	0.16	0.13	0.3	0.04	0.66	0.62	0.52	0.17	0.39	0.27	0.69	0.8	0.73	0.38	0.14	0.36	ASAT1	PREDICTED: probable long-chain-alcohol O-fatty-acyltransferase 5 [Populus euphratica]	-	-	-	-	-	-
Podel.09G124300	magenta	164.085	20.8687	10.38	13.84	8.29	6.31	5.4	7.71	9.62	10.26	13.88	6.06	6.75	8.95	3.35	4.65	4.97	3.3	3.65	2.72	1.75	2.84	2.68	2.22	1.96	3.04	THY-1	PREDICTED: bifunctional dihydrofolate reductase-thymidylate synthase 1-like isoform X2 [Populus euphratica]	Metabolism;Metabolism;Metabolism;Metabolism	Global and overview maps;Nucleotide metabolism;Metabolism of cofactors and vitamins;Metabolism of cofactors and vitamins	ko01100//Metabolic pathways;ko00240//Pyrimidine metabolism;ko00790//Folate biosynthesis;ko00670//One carbon pool by folate	K13998;K13998;K13998;K13998	-	GO:0000166//nucleotide binding;GO:0042083//5,10-methylenetetrahydrofolate-dependent methyltransferase activity
Podel.12G042700	magenta	216.566	20.7939	1.91	1.5	1.02	0.81	0.84	0.74	1.57	1.34	1.61	1.36	2.43	1.28	0.15	0.6	0.46	0.84	0.43	0.7	0.16	0.29	0	0.49	0.62	0.59	ZHD4	PREDICTED: zinc-finger homeodomain protein 1-like [Populus euphratica]	-	-	-	-	-	-
Podel.14G024900	magenta	243.835	20.7497	0.09	0.06	0.06	0.2	0.36	0.09	0.15	0.09	0.26	0.36	0.3	0.14	0.62	0.84	0.66	0.29	0.33	0.77	1.03	1.02	1.14	0.32	0.25	0.45	--	SPla/RYanodine receptor domain-containing protein [Theobroma cacao]	-	-	-	-	-	-
Podel.17G005700	magenta	223.268	19.9289	1.08	0.79	0.73	1.29	1.81	2.09	1.12	0.62	0.69	1.46	1.66	1.4	3.3	2.16	2.54	1.96	1.65	2.69	2.92	3.44	2.11	3.36	1.29	2.03	LRK10	PREDICTED: probable receptor-like protein kinase At1g67000 isoform X1 [Populus euphratica]	-	-	-	-	-	-
Podel.16G104700	magenta	137.304	19.8795	13.97	13.19	13.74	6.51	6.78	6.91	7.81	9.04	9.67	7.3	7.96	8.03	4.58	6.32	5.81	4.3	5.98	6.57	1.85	2.91	3.17	3.42	4.46	5.31	--	PREDICTED: protein FAR-RED-ELONGATED HYPOCOTYL 1-LIKE-like isoform X2 [Juglans regia]	-	-	-	-	-	-
Podel.13G039700	magenta	143.709	19.7406	1.46	2.01	2.73	2.22	2.21	2.65	1.8	1.74	1.22	3.47	1.13	1.87	5.9	3.09	3.31	2.54	2.38	2.65	4.38	5.15	5.23	6.33	3.53	4.65	--	MtN26 family protein [Populus trichocarpa]	-	-	-	-	-	-
Podel.07G061600	magenta	154.655	19.3117	10.15	19.23	13.43	9.99	7.38	11.97	8.13	8.81	15.29	12.69	14.1	15.99	2.47	2.53	2.69	3.72	3.89	5.15	1.12	2.1	1.76	3.43	2.2	1.9	LBD37	LOB domain protein 39 [Populus trichocarpa]	-	-	-	-	-	-
Podel.18G036600	magenta	171.331	18.9751	0.88	1.36	0.92	2.11	1.99	1.75	1.05	1.08	0.91	0.8	0.96	0.72	2.84	2.46	1.83	1.11	1.61	2.07	2.93	2.41	2.88	1.87	1.75	3.69	KAT3	K+ rectifying channel family protein [Populus trichocarpa]	-	-	-	-	GO:0031224//intrinsic component of membrane;GO:0043231//intracellular membrane-bounded organelle	GO:0005267//potassium channel activity
Podel.03G162700	magenta	144.516	18.8663	0.21	0.25	0.22	0.32	0.19	0.4	0.31	0.35	0.37	0.32	0.27	0.42	0.94	1.05	0.71	0.29	0.84	0.3	1.08	1.02	1.73	0.66	0.7	0.96	At3g47570	PREDICTED: probable LRR receptor-like serine/threonine-protein kinase At3g47570 [Populus euphratica]	-	-	-	-	-	GO:0016772//transferase activity, transferring phosphorus-containing groups
Podel.01G421600	magenta	121.877	18.167	10.67	7.56	4.74	6.07	3.56	4.3	6.61	8.29	10.44	3.79	5.2	4.18	1.28	3.1	2.35	0.93	1.62	2.32	0.36	0.42	0.34	0.8	1.47	0.92	SPL4	squamosa promoter-binding protein 20 [Populus tomentosa]	-	-	-	-	-	-
Podel.04G026000	magenta	156.989	17.647	2.72	2.19	1.91	6.2	6.65	3.27	2.78	2.02	2.58	5.16	4.27	4.65	5.15	6.29	4.33	6.22	6.15	7.02	10.03	7.83	6.85	6.73	5.37	6.96	CRK10	cysteine-rich receptor-like protein kinase 10 [Populus tomentosa]	-	-	-	-	-	-
Podel.07G050500	magenta	174.922	17.3038	0.24	0.25	0.42	1.8	1.93	0.57	0.61	0.51	0.14	1.08	1.7	0.4	2.1	2.07	1.27	1.2	1.31	1.87	2.69	2.52	1.35	2	1.58	1.81	RCCR	PREDICTED: red chlorophyll catabolite reductase-like [Populus euphratica]	Metabolism;Metabolism	Global and overview maps;Metabolism of cofactors and vitamins	ko01110//Biosynthesis of secondary metabolites;ko00860//Porphyrin and chlorophyll metabolism	K13545;K13545	-	-
Podel.01G104000	magenta	165.79	17.1604	37.06	36.69	31.1	19.61	12.97	23.21	18.79	23.11	20.11	14.8	19.7	17.78	5.58	12.28	7.84	10.54	14.22	11.38	3.52	5.18	6.19	12.99	13.62	21.2	GSVIVT00026920001	PREDICTED: probable polygalacturonase [Populus euphratica]	-	-	-	-	-	GO:0016787//hydrolase activity
Podel.14G071300	magenta	106.13	17.0199	4.99	3.04	4.98	2.48	4.54	4.24	3.99	4.39	5.33	4.08	4.13	2.75	2.11	2.64	2.04	3.06	1.65	2.81	1.19	1.72	1.35	2.01	1.59	2.44	CML25	PREDICTED: probable calcium-binding protein CML23 [Populus euphratica]	-	-	-	-	-	-
Podel.07G047000	magenta	155.857	16.9854	7.94	10.69	7.73	3.83	4.01	6.85	5.07	5.86	7.38	3.13	4.83	3.55	1.48	1.44	1.54	2.82	3.29	4.89	0.98	1.65	1.58	2.93	5.32	3.44	--	Uncharacterized protein TCM_000563 [Theobroma cacao]	-	-	-	-	-	-
Podel.16G064900	magenta	131.677	16.9128	5.19	5.41	4.33	1.29	1.98	3.56	1.51	4.09	3.68	0.93	4.03	2.43	0.59	1.6	1.52	0.82	1.99	1.42	0.16	0.44	0.52	1.14	0.8	1.42	DIR21	PREDICTED: dirigent protein 22-like [Populus euphratica]	-	-	-	-	-	-
Podel.15G042800	magenta	105.627	16.8747	2.08	2.35	0.56	7.61	1.98	2.29	3.72	3.19	1.7	8.18	3.56	2.37	10.19	15.7	10.58	4.76	5.46	5.81	10.98	14.23	12.09	12.58	5.88	16.27	LAC1	PREDICTED: laccase-1-like [Populus euphratica]	-	-	-	-	GO:0005576//extracellular region	GO:0016682//oxidoreductase activity, acting on diphenols and related substances as donors, oxygen as acceptor;GO:0043169//cation binding
Podel.07G152400	magenta	162.445	16.0111	1.67	2.18	1.54	3.99	2.65	2.21	0.61	0.62	0.69	1.45	3.8	0.84	6.98	2.56	3.03	2.9	3.32	4.56	4.61	6.81	4.13	7.49	3.03	4.12	UGT74E2	PREDICTED: UDP-glycosyltransferase 74E1-like isoform X1 [Populus euphratica]	-	-	-	-	-	GO:0016757//transferase activity, transferring glycosyl groups
Podel.01G303700	magenta	139.18	15.7012	2.31	1.44	2.72	1.87	1.61	3.42	3.78	1.8	1.3	2.26	0.73	1.86	3.85	5.01	5.97	3.84	5.24	4.65	7.52	4.95	8.03	3.37	3.96	4.69	BHLH25	PREDICTED: transcription factor bHLH18-like [Populus euphratica]	-	-	-	-	-	-
Podel.14G028200	magenta	199.016	15.6901	0.23	0.08	0.15	0.15	0.52	0.26	0.5	0.36	0.16	0.45	0.65	0.53	1.65	0.69	1.25	0.57	0.48	0.34	1.03	1.73	1.66	0.44	0.49	1.19	GLR2.7	PREDICTED: glutamate receptor 2.7-like [Populus euphratica]	-	-	-	-	GO:0016020//membrane	-
Podel.T257000	magenta	211.225	15.5017	1.97	1.81	2.47	1.88	1.93	2.56	2.11	1.82	2.33	1.47	1.2	1.83	5.04	3.22	6.13	1.63	3.47	2.27	3.92	5.82	6.18	2.53	2.64	3.97	9DC3	PREDICTED: receptor-like protein 12 [Populus euphratica]	-	-	-	-	-	-
Podel.04G236800	magenta	107.952	15.4853	0.99	0.57	1.26	1.5	1.22	1.29	0.92	1.06	0.95	1.62	2	2	2.2	2.27	2.09	2.61	1.65	2.6	2.48	2.45	3.18	2.8	1.66	2.12	At5g49770	leucine-rich repeat family protein [Populus trichocarpa]	-	-	-	-	-	GO:0004702//receptor signaling protein serine/threonine kinase activity;GO:0016628//oxidoreductase activity, acting on the CH-CH group of donors, NAD or NADP as acceptor;GO:0032550//purine ribonucleoside binding
Podel.07G037500	magenta	114.864	15.2142	11.83	20.53	16.66	8.13	4.8	21.4	10.72	9.12	22.23	7.77	8.76	12.28	3.25	6.5	4.61	3.53	6.31	4.73	1.98	2.2	2.46	3.89	5.13	6.33	At2g23790	PREDICTED: calcium uniporter protein 2, mitochondrial [Populus euphratica]	-	-	-	-	-	-
Podel.T182600	magenta	126.223	14.6099	1.7	1.83	1.74	1.44	1.88	1.42	2.11	2.23	2.91	2.04	2.04	1.41	0.85	0.82	0.61	0.55	1.24	1.79	0.7	0.31	0.31	0.7	0.6	1.15	5MAT	PREDICTED: phenolic glucoside malonyltransferase 1-like [Populus euphratica]	-	-	-	-	-	-
Podel.05G112800	magenta	116.504	14.5941	13.48	14.06	19.72	60.05	24.2	33.4	17.5	11.16	26.36	32.29	22.12	23.04	52.45	34.59	39.74	34.61	44.12	32.33	43.3	42.6	54.25	39.47	45.7	62.9	--	PREDICTED: dirigent protein 19-like [Theobroma cacao]	-	-	-	-	-	-
Podel.14G144100	magenta	115.581	14.1254	0.24	0.49	0.68	1	1.07	0.89	0.23	0.26	0.28	0.65	0.26	0.85	0.92	0.72	0.78	0.54	0.97	1.26	1.18	1.37	1.27	1.18	1.02	1.43	GH3.6	PREDICTED: probable indole-3-acetic acid-amido synthetase GH3.6 [Populus euphratica]	Environmental Information Processing	Signal transduction	ko04075//Plant hormone signal transduction	K14487	-	-
Podel.06G113100	magenta	147.056	13.8948	13.27	14.35	12.32	13.26	14.95	10.92	20.51	20.36	21.21	17.49	26.02	13.4	7.51	12.55	6.1	11.04	9.63	11.84	5.23	6.8	4.06	8.16	8.26	7	PYL4	PREDICTED: abscisic acid receptor PYL4-like [Populus euphratica]	Environmental Information Processing;Environmental Information Processing	Signal transduction;Signal transduction	ko04075//Plant hormone signal transduction;ko04016//MAPK signaling pathway - plant	K14496;K14496	-	-
Podel.02G128400	magenta	151.374	13.7057	2.73	2.34	3.3	0.98	1.22	3.99	1.42	1.86	2.38	2.75	3.23	3.52	0.3	0.72	0.47	1.36	1.7	0.96	0.33	0.17	0.85	0.94	1.1	1.5	--	PREDICTED: digestive organ expansion factor homolog [Nicotiana attenuata]	-	-	-	-	-	-
Podel.T046300	magenta	101.989	13.198	0.05	0	0.14	0.89	0.13	0.41	0.12	0.09	0	0.33	0.18	0.11	0.89	1.04	0.42	0.18	0.18	0.21	0.62	1.16	0.78	1.05	0.71	0.49	LECRKS5	PREDICTED: probable L-type lectin-domain containing receptor kinase S.5 [Populus euphratica]	-	-	-	-	-	GO:0004713//protein tyrosine kinase activity;GO:0032550//purine ribonucleoside binding
Podel.10G213700	magenta	28.2517	12.4728	4	6.99	8.51	1.07	3.2	13.18	1.45	1.41	3.69	1.15	2.02	2.09	0.36	0.66	1.12	0.51	0.09	0.47	0.13	0.09	0.17	0.43	0.85	1.09	--	hypothetical protein POPTR_0010s21590g [Populus trichocarpa]	-	-	-	-	-	-
Podel.07G030900	magenta	104.453	12.2865	0.15	0.81	0.17	1.06	0.7	0.31	0.22	0.07	0	0.4	0.58	0.22	1.39	0.49	0.71	0.51	0.85	0.23	1.4	1.38	1.79	0.56	1.65	1.57	PDR17	PREDICTED: random slug protein 5-like [Populus euphratica]	-	-	-	-	GO:0044464//cell part	-
Podel.11G120900	magenta	91.8553	12.0018	0.71	1.03	1.03	1.45	0.79	1.25	1.04	0.44	0.58	1.01	0.65	1.23	1.91	1.77	2.55	1.2	1.01	1.3	1.32	2.61	1.86	2.69	1.41	1.73	--	BnaCnng30330D [Brassica napus]	-	-	-	-	-	-
Podel.03G229000	magenta	64.7573	11.7278	0.11	0.11	0.25	1.53	0.94	1.13	0.2	0.21	0.28	0.68	0.39	0.48	0.96	0.67	0.8	0.4	0.82	0.83	1.39	1.27	1.5	2.54	1.35	1.73	LECRK3	PREDICTED: G-type lectin S-receptor-like serine/threonine-protein kinase RLK1 [Populus euphratica]	-	-	-	-	-	GO:0004672//protein kinase activity;GO:0032550//purine ribonucleoside binding
Podel.01G441100	magenta	120.257	11.6962	2.9	2.55	2.44	6.36	3.59	3.37	2.2	1.67	2.69	3.96	3.69	2.97	5.65	4.17	6.98	4.39	3.77	7.19	5.82	4.65	6.89	9.27	3.37	5.17	At4g27290	PREDICTED: G-type lectin S-receptor-like serine/threonine-protein kinase At4g27290 isoform X3 [Populus euphratica]	-	-	-	-	-	-
Podel.05G118900	magenta	45.7587	11.4974	127.53	172.13	186.35	95.87	116.29	198.01	87.29	70.86	104.51	80.17	76.77	103.92	69.16	61.57	88.01	71.22	93.52	108.6	38.41	38.75	29.79	78.8	63.24	89.71	--	PREDICTED: protein GDAP2 homolog [Populus euphratica]	-	-	-	-	-	-
Podel.02G261000	magenta	112.151	11.4422	3.52	5.72	3.06	24.33	15.83	11.81	3.82	2.08	3.22	12.28	16.54	6.87	17.19	7.85	14.34	15.66	19.79	21.04	19.17	25.04	40.67	21.34	27.43	15.04	UGT75L6	PREDICTED: crocetin glucosyltransferase, chloroplastic-like [Populus euphratica]	Metabolism	Global and overview maps	ko01110//Biosynthesis of secondary metabolites	K21371	-	-
Podel.01G344700	magenta	15.4497	11.2666	17.98	67.95	70.46	8.1	10.32	154.32	6.8	4.58	10.19	5.59	13.94	8.41	9.89	7.03	17.08	3	5.52	11.18	1.56	2.09	1.59	3.57	2.34	5.77	GDPD1	PREDICTED: glycerophosphodiester phosphodiesterase GDPD1, chloroplastic-like isoform X1 [Populus euphratica]	-	-	-	-	-	GO:0042578//phosphoric ester hydrolase activity
Podel.06G074900	magenta	21.842	11.2396	11.14	27.38	22.52	8.63	10.46	32.69	7.9	7.14	10.5	7.47	9.3	11.31	9.95	7.14	12.37	4.89	8.03	9.29	3.92	3.82	2.61	6.4	4.82	7.39	SPX2	PREDICTED: SPX domain-containing protein 2-like [Populus euphratica]	-	-	-	-	-	-
Podel.18G139700	magenta	17.4956	11.15	47.04	84.37	83.4	29.42	36.69	127.85	38.66	30.91	38.3	30.79	34.04	34.6	39.64	32.44	53.16	31.67	34.74	45.98	20.52	16.9	17.72	33.41	26.61	31.95	SPX2	SPX domain-containing family protein [Populus trichocarpa]	-	-	-	-	-	-
Podel.17G126900	magenta	99.4781	11.0783	0.1	0.5	0.36	0.8	0.41	0.35	0.22	0.18	0.25	0.31	0.41	0.12	0.76	0.8	0.72	0.27	0.58	0.49	0.9	0.91	0.45	0.69	0.41	1.06	LRK10L-2.4	PREDICTED: probable receptor-like protein kinase At1g67000 [Populus euphratica]	-	-	-	-	-	-
Podel.05G112500	magenta	68.1679	10.9877	9.65	11.09	14.64	33.6	16.02	28.34	12.1	9.26	17.97	22.45	12.39	13.37	29.79	23.85	25.81	22.24	22.35	22.03	25.11	25.93	38.1	27.18	36.9	41.43	--	PREDICTED: dirigent protein 19-like [Theobroma cacao]	-	-	-	-	-	-
Podel.01G021200	magenta	73.5616	10.9773	0.99	0.88	0.67	4.97	1.8	2.56	1.31	2.4	1.28	3.62	1.31	1.15	4.57	5.46	2.27	1.73	0.95	3.46	3.57	6.26	5.48	3.48	4.68	5.23	ANT1	PREDICTED: ADP,ATP carrier protein, mitochondrial-like [Populus euphratica]	-	-	-	-	GO:0019866//organelle inner membrane;GO:0031224//intrinsic component of membrane	-
Podel.15G033100	magenta	22.9534	10.9497	123.53	202.83	170.58	93.59	104.62	275.4	68.37	42.07	84.92	38.09	51.12	41.48	52.61	54.14	90.85	25.07	43.38	53.98	35.12	38.01	27.48	47.26	22.41	25.17	PAP17	acid phosphatase type 5 family protein [Populus trichocarpa]	Metabolism;Metabolism	Global and overview maps;Metabolism of cofactors and vitamins	ko01100//Metabolic pathways;ko00740//Riboflavin metabolism	K14379;K14379	GO:0044464//cell part	GO:0016209//antioxidant activity;GO:0042578//phosphoric ester hydrolase activity;GO:0043169//cation binding
Podel.01G342600	magenta	15.175	10.7688	9.87	43.75	44.39	2.39	3.65	74.79	4.57	3.41	5.26	1.26	2.24	1.76	5.1	4.12	11.13	1.71	3.55	3.94	0.85	1.62	0.66	1.25	1.52	2.65	GDPD2	PREDICTED: glycerophosphodiester phosphodiesterase GDPD1, chloroplastic-like isoform X1 [Populus euphratica]	-	-	-	-	-	GO:0042578//phosphoric ester hydrolase activity
Podel.04G135700	magenta	74.433	10.7407	12.67	22.22	14.87	10.73	8.85	25.87	9.17	10.93	17.06	10.16	14.26	9.27	4.48	4.65	6.86	3.88	5.64	6.8	3.3	3.47	4.85	5.88	10.31	13.92	GALM	PREDICTED: aldose 1-epimerase-like [Populus euphratica]	Metabolism;Metabolism;Metabolism;Metabolism	Global and overview maps;Global and overview maps;Carbohydrate metabolism;Carbohydrate metabolism	ko01100//Metabolic pathways;ko01110//Biosynthesis of secondary metabolites;ko00010//Glycolysis / Gluconeogenesis;ko00052//Galactose metabolism	K01785;K01785;K01785;K01785	-	GO:0005488//binding;GO:0016857//racemase and epimerase activity, acting on carbohydrates and derivatives
Podel.07G156900	magenta	16.3872	10.7324	2.93	6.1	4.17	0.22	2.14	14.19	0.42	0.6	1.17	0.53	0.51	0.25	0.24	0.18	0.51	0.04	0.04	0.3	0.13	0.31	0.08	0.17	0.28	0.35	--	PREDICTED: LOW QUALITY PROTEIN: flavonol 4'-sulfotransferase-like [Capsicum annuum]	-	-	-	-	-	-
Podel.06G151500	magenta	17.5558	10.4677	12.1	18.3	12.58	7.04	8.99	41.3	5.73	3.91	8.55	4.81	4.31	3.6	3.56	5.04	5.57	3.49	5.1	6.76	2.47	2.15	2.63	2.23	2.88	3.1	--	BnaA10g14740D [Brassica napus]	-	-	-	-	-	-
Podel.T175300	magenta	81.0975	10.2971	15.57	5.72	10.93	32.58	26.18	31.88	18.01	15.03	15.78	43.73	21.14	38.65	36.09	45.36	31.37	45.98	44.21	49.65	40.16	41.94	50.82	36.01	34.64	43.2	At3g47200	PREDICTED: UPF0481 protein At3g47200-like [Populus euphratica]	-	-	-	-	-	-
Podel.17G065800	magenta	74.284	10.0595	7.61	17.57	14.89	5.41	5.49	27.11	10.12	9.57	17.18	8.58	15.81	15.18	5.27	6.67	5.45	3.46	6.28	5.99	2.02	2.38	2.75	5.14	4	9.48	GDPD1	PREDICTED: glycerophosphodiester phosphodiesterase GDPD1, chloroplastic-like isoform X1 [Populus euphratica]	-	-	-	-	-	GO:0042578//phosphoric ester hydrolase activity
Podel.06G026200	magenta	74.9968	9.88756	0.37	0.31	0.24	0.87	1.53	1.29	0.16	0.29	0.27	0.8	0.64	0.23	1.18	1.48	1.09	0.32	1.77	1.22	2.25	1.43	1.37	0.87	2.05	2.17	UGT85A23	PREDICTED: 7-deoxyloganetin glucosyltransferase-like isoform X1 [Populus euphratica]	Metabolism;Metabolism	Global and overview maps;Global and overview maps	ko01100//Metabolic pathways;ko01110//Biosynthesis of secondary metabolites	K21374;K21374	-	-
Podel.13G013000	magenta	17.5306	9.51134	0.78	2.24	3.39	0.23	0.61	5.43	0.6	0.49	0.88	0.52	0.6	1.51	0.15	0.43	0.26	0.2	0.92	0.24	0.13	0.26	0.28	0.5	0.86	0.45	PLDZETA1	PREDICTED: phospholipase D p1 [Populus euphratica]	Metabolism;Metabolism;Cellular Processes;Metabolism;Metabolism	Global and overview maps;Global and overview maps;Transport and catabolism;Lipid metabolism;Lipid metabolism	ko01100//Metabolic pathways;ko01110//Biosynthesis of secondary metabolites;ko04144//Endocytosis;ko00564//Glycerophospholipid metabolism;ko00565//Ether lipid metabolism	K01115;K01115;K01115;K01115;K01115	-	GO:0004620//phospholipase activity;GO:0016628//oxidoreductase activity, acting on the CH-CH group of donors, NAD or NADP as acceptor
Podel.11G139400	magenta	66.3145	9.40417	1904.54	2106.6	1711.69	1335.93	1294.23	1369.01	2240.1	2263.76	2558.64	1656.97	1573.99	1518.06	1457.07	1781.5	1770.57	1716.94	1542.77	1605.63	1023.98	1126.72	995.05	567.08	771.11	863.78	PSBR	polypeptide precursor of photosystem II family protein [Populus trichocarpa]	Metabolism;Metabolism	Global and overview maps;Energy metabolism	ko01100//Metabolic pathways;ko00195//Photosynthesis	K03541;K03541	GO:0009521//photosystem;GO:0031976//plastid thylakoid;GO:0044434//chloroplast part	-
Podel.03G042700	magenta	12.299	8.09128	12.46	14.25	22.78	9.62	9.36	59.32	11.07	7.68	8.94	9.69	7.04	9.43	7.2	7.81	12.83	8.76	10.99	17.19	2.76	4.76	4.26	9.95	5.64	6.07	At1g17710	PREDICTED: inorganic pyrophosphatase 2-like [Populus euphratica]	Metabolism;Metabolism	Global and overview maps;Metabolism of cofactors and vitamins	ko01100//Metabolic pathways;ko00750//Vitamin B6 metabolism	K13248;K13248	-	GO:0016791//phosphatase activity
Podel.03G115700	magenta	21.2793	7.99952	5.13	11.54	11.24	3.75	5.11	15.25	7.12	5.24	8.83	5.16	4.93	5.95	6.49	6.31	6.32	3.6	7.15	7.57	3.02	2.92	3.35	3.98	4.84	5.88	Slc37a2	glycerol-3-phosphate transporter family protein [Populus trichocarpa]	-	-	-	-	GO:0031224//intrinsic component of membrane	-
Podel.14G065200	magenta	11.1206	7.96347	0.31	1.13	3.8	0	0.29	12.09	0	0.04	0	0	0.23	0.18	0.04	0	0.05	0	0	0	0	0	0	0	0	0.36	SPX3	PREDICTED: SPX domain-containing protein 3-like isoform X2 [Populus euphratica]	-	-	-	-	-	-
Podel.05G080000	magenta	77.3106	7.52714	11.48	8.55	13.54	10.86	11.3	25.34	7.94	8.36	7.35	10.45	6.15	7.75	16.75	18.73	13.78	26.65	19.33	19.74	29.26	23.49	23.23	20.91	13.85	21.03	UGT85K5	PREDICTED: 7-deoxyloganetin glucosyltransferase-like isoform X1 [Populus euphratica]	Metabolism;Metabolism	Global and overview maps;Global and overview maps	ko01100//Metabolic pathways;ko01110//Biosynthesis of secondary metabolites	K21374;K21374	-	GO:0035251//UDP-glucosyltransferase activity
Podel.01G132700	magenta	22.7689	6.38122	161.19	160.04	182.13	149.2	174.54	293.4	100.05	82.52	105.53	105.04	83.9	107.23	115.63	89.08	145.76	106.99	137.83	159.56	60.92	52.41	46.22	110.29	76.36	102.29	Slc37a2	glycerol-3-phosphate transporter family protein [Populus trichocarpa]	-	-	-	-	GO:0031224//intrinsic component of membrane	-
Podel.03G192300	magenta	39.402	6.25542	0.09	0.15	0.3	0.46	0.47	0.31	0.03	0.06	0.08	0.25	0.25	0.02	0.54	0.57	0.37	0.2	0.24	0.78	0.41	1.44	0.49	0.62	1.15	0.85	PDR1	PREDICTED: pleiotropic drug resistance protein 1-like [Populus euphratica]	-	-	-	-	-	-
Podel.09G172800	magenta	30.4619	6.15358	0.88	0.73	0.83	0.64	0.5	0.87	0.59	0.45	0.49	0.58	0.54	0.6	1.32	1.28	0.92	0.9	0.47	1.33	1.07	1.3	1.27	2.47	0.79	1.51	PIX13	PREDICTED: probable serine/threonine-protein kinase Cx32, chloroplastic isoform X1 [Populus euphratica]	-	-	-	-	GO:0016020//membrane	GO:0004713//protein tyrosine kinase activity;GO:0032550//purine ribonucleoside binding
Podel.05G226100	magenta	68.971	5.98136	24.38	18.37	24.42	25.11	24.3	14.11	50.32	35.92	36.91	28.61	18.13	19.11	12.81	19.99	12.26	6.87	13.87	17.19	7.61	8.23	9.25	9.69	17.83	16.75	CACLH	PREDICTED: chlorophyllase-1, chloroplastic-like [Populus euphratica]	Metabolism;Metabolism;Metabolism	Global and overview maps;Global and overview maps;Metabolism of cofactors and vitamins	ko01100//Metabolic pathways;ko01110//Biosynthesis of secondary metabolites;ko00860//Porphyrin and chlorophyll metabolism	K08099;K08099;K08099	-	-
Podel.17G144600	magenta	41.3766	5.81693	0.58	0.47	0.36	1.77	0.1	2.77	0.48	0.21	0.39	0.89	0.4	0.21	2.98	1.78	3.03	1.3	0.44	2.13	0.57	5.84	1.92	3.96	3.17	1.72	PLP2	PREDICTED: patatin-like protein 2 isoform X2 [Populus euphratica]	-	-	-	-	-	-
Podel.08G160300	magenta	16.7751	5.55283	2.01	11.73	5.57	0.55	3.52	7.82	0.32	0.23	0.46	0.43	1.42	0.46	0.17	0.45	0.27	0.19	0.49	0.35	0.11	0.4	0.43	0.29	0.21	0.05	PAP3	PREDICTED: purple acid phosphatase 4-like [Populus euphratica]	Metabolism;Metabolism	Global and overview maps;Metabolism of cofactors and vitamins	ko01100//Metabolic pathways;ko00740//Riboflavin metabolism	K14379;K14379	-	GO:0003824//catalytic activity
Podel.14G019700	magenta	32.5928	5.5447	1.46	6.45	3	8.06	8.48	6.11	2.03	1.46	2.48	5.41	7.27	1.99	10.47	4.21	5.8	1.93	10.79	7.46	8.6	12.68	9.91	10.89	20.18	11.06	CYP81F3	PREDICTED: cytochrome P450 81D11-like [Populus euphratica]	-	-	-	-	-	GO:0016491//oxidoreductase activity;GO:0046906//tetrapyrrole binding;GO:0046914//transition metal ion binding
Podel.02G069100	magenta	29.6497	5.3675	2.46	2.44	3.19	2.9	3.46	3.89	2.98	5.09	3.39	8.79	4.52	9.77	6.03	6.91	4.56	6.49	7.85	6.78	8.6	9.78	10.06	7.73	7.38	7.02	At4g09760	PREDICTED: probable choline kinase 3 [Populus euphratica]	Metabolism;Metabolism	Global and overview maps;Lipid metabolism	ko01100//Metabolic pathways;ko00564//Glycerophospholipid metabolism	K14156;K14156	-	GO:0016772//transferase activity, transferring phosphorus-containing groups
Podel.12G043800	magenta	38.4809	5.013	37.47	36.15	35.89	40.51	38.73	40.3	19.39	20.37	23.61	18.1	21.3	19.22	19.76	15.64	19.67	12.33	18.74	18.02	14.59	16.66	14.29	15.48	17.58	21.33	Rv0183	hydrolase family protein [Populus trichocarpa]	Metabolism;Metabolism	Global and overview maps;Lipid metabolism	ko01100//Metabolic pathways;ko00561//Glycerolipid metabolism	K01054;K01054	-	-
Podel.T131600	magenta	8.61143	4.74889	0.12	0.23	0.12	0.71	0.94	6.43	0.15	0.18	0.2	0.2	0.14	0	0	0	0	0	0.27	0	0.1	2.22	0.13	0.93	1.91	0.28	--	potato inhibitor I family protein [Populus alba x Populus glandulosa]	-	-	-	-	-	-
Podel.01G096500	magenta	31.453	4.67501	1.17	1.63	1.34	1.45	1.05	0.85	0.44	0.34	0.86	0.81	0.87	0.54	1.7	1.36	2.12	0.81	0.71	1.27	2.64	1.51	3.16	5.37	1.45	1.64	WRKY41	WRKY transcription factor 41 family protein [Populus trichocarpa]	-	-	-	-	-	GO:0003677//DNA binding
Podel.14G058300	magenta	44.2711	4.60668	31.35	13.55	14.24	38.95	59.96	23.41	22.44	15.11	19.76	30.19	20.44	36.2	43.08	51.88	33.23	23.99	70.37	60.73	50.69	44.05	35.72	49.86	48.17	48.31	At3g47200	PREDICTED: UPF0481 protein At3g47200-like [Populus euphratica]	-	-	-	-	-	-
Podel.T289300	magenta	36.2084	4.58915	12.68	2.4	4.2	16.57	7.54	5.75	11.74	6.39	12.75	14.69	7.33	15.53	0.54	1.58	2.9	3.4	2.12	5.58	0.22	0.33	0.06	0.69	0.07	0.73	GRXS2	glutaredoxin family protein [Populus trichocarpa]	-	-	-	-	-	GO:0015036//disulfide oxidoreductase activity
Podel.01G479700	magenta	11.8119	4.46566	0	0.11	0.22	0.22	0.33	0.61	0.05	0	0	0.09	0.08	0.04	0.06	0.04	0.17	0	0	0	0.16	0.6	0.33	1.06	0.95	0.56	CBDAS2	PREDICTED: cannabidiolic acid synthase-like 1 [Populus euphratica]	-	-	-	-	-	-
Podel.10G109600	magenta	6.53634	4.46214	6.34	9.69	13.59	3.78	4.51	14.33	4.86	4.27	5.45	3.38	4.18	4.63	8.15	7.6	7.92	4.51	7.08	7.05	5.57	4.84	4.72	5.36	4.05	6.19	--	BnaA07g38920D [Brassica napus]	-	-	-	-	-	-
Podel.13G042300	magenta	19.2055	4.3533	0.19	0.56	0.89	0.82	1.5	1	0.43	0.35	0.26	0.76	0.38	0.13	0.72	0.49	0.41	0.37	0.51	0.25	0.98	1.5	1.55	2.2	2.29	1.51	CML3	PREDICTED: calmodulin-like protein 8 [Populus euphratica]	-	-	-	-	-	GO:0016491//oxidoreductase activity
Podel.05G160600	magenta	21.0487	4.29816	20.96	18.71	23.12	17.34	20.23	25.36	9.13	10.55	11.97	11.8	9.84	9.19	11.44	12.16	13.27	10.79	9.91	13.01	13.34	10.84	10.82	12.03	13.3	16.16	--	-	-	-	-	-	-	-
Podel.13G044900	magenta	9.45739	4.17087	0.75	3.12	1.65	7.43	5.33	19.92	2.51	2.14	0.31	2.84	1.78	1.08	4.91	1.71	2.57	1.32	1.01	3.02	1.99	11.22	4	22.53	18.24	10.75	HEV1	PREDICTED: pathogenesis-related protein PR-4-like isoform X2 [Populus euphratica]	-	-	-	-	-	-
Podel.16G136500	magenta	18.775	3.99337	0.1	0.15	0	0.71	0	0.2	0	0.04	0.04	0.17	0.06	0.05	0.56	0.05	0.19	0.06	0.06	0.16	0.48	0.66	0.46	0.79	0.56	1.74	At5g01750	PREDICTED: protein LURP-one-related 15-like isoform X1 [Populus euphratica]	-	-	-	-	-	-
Podel.10G055700	magenta	7.70342	3.94216	0	0.39	0	0.68	0.77	6.9	0	0.1	0	0.23	0.31	0.4	0	0.13	0	0.6	0.46	0.14	0.35	3.54	0.61	1.82	1.17	0.16	--	potato inhibitor I family protein [Populus alba x Populus glandulosa]	-	-	-	-	-	-
Podel.10G017000	magenta	14.139	3.92595	24.77	6.24	9.71	7.55	2.31	4.49	4.04	2.11	6.43	2.24	1.53	0.61	0.64	0.86	1.3	0.1	0.61	0.09	0	0	0	0.7	0.11	0.11	GRXS2	glutaredoxin family protein [Populus trichocarpa]	-	-	-	-	-	GO:0015036//disulfide oxidoreductase activity
Podel.02G141000	magenta	35.1437	3.86711	17.85	8.06	23.33	17.35	18.63	19.58	16.87	11.6	11.2	9.32	7.17	6.41	18.88	19.08	27.47	11.16	28.06	17.4	20.88	19.55	35.34	14.79	29.92	31.14	PLP2	patatin-like family protein [Populus trichocarpa]	-	-	-	-	-	GO:0003824//catalytic activity
Podel.17G003500	magenta	11.0231	3.71398	0.73	1.04	0.74	0.21	0.47	3	1.64	0.34	0.21	0.65	0.62	0.85	1.81	0.24	0.84	0.19	0.24	0.3	1.32	2.84	3.69	5.38	2.77	4.33	AER	PREDICTED: NADP-dependent alkenal double bond reductase P2-like [Populus euphratica]	-	-	-	-	-	GO:0016628//oxidoreductase activity, acting on the CH-CH group of donors, NAD or NADP as acceptor
Podel.04G000100	magenta	8.92795	3.50084	0.6	1.9	0.9	10.81	7.02	28.85	1.86	0.34	0.18	3.98	0.34	0.29	0.29	0.42	0.87	4.76	1.08	0.52	1.14	15.55	3.72	21.11	26	1.06	ASP	Kunitz-type trypsin inhibitor C5 [Populus nigra]	-	-	-	-	-	-
Podel.19G046000	magenta	25.8503	3.49563	23.92	22.56	17.33	43.53	27.87	24.2	55.26	53.13	46.98	50.36	40.82	68.19	56	69.89	64.52	48.5	69.96	65.06	78.26	43.18	57.46	42.52	49.11	58.78	HSR201	benzoyl-CoA:benzyl alcohol O-benzoyltransferase [Populus trichocarpa]	-	-	-	-	-	GO:0016413//O-acetyltransferase activity
Podel.05G262900	magenta	20.6708	3.49221	4.81	8.29	6.65	6.04	8.15	13.66	2.44	1.98	1.85	5.55	5.73	2.23	3.96	2.15	5.16	3.34	4	5.06	4.14	6.79	2.25	5.85	2.18	2.3	--	PREDICTED: rho GTPase-activating protein gacY-like [Populus euphratica]	-	-	-	-	-	-
Podel.04G055400	magenta	14.0851	3.47134	241.56	73.19	138.5	27.1	99.88	23.14	134.21	68.09	37.2	94.38	55.52	28.45	40.97	18.78	55.93	17.49	2.8	30.83	9.21	22.1	18.84	20.59	1.52	2.19	--	PREDICTED: kirola-like [Populus euphratica]	-	-	-	-	-	-
Podel.06G162000	magenta	28.0748	3.44742	0.14	0.08	0.2	1.06	0.32	0.33	0.17	0.49	0.22	0.06	0.2	0.09	0.63	0.68	0.55	0.15	0.2	0.29	0.6	0.42	0.47	0.59	0.71	0.92	BHLH	basic helix-loop-helix family protein [Populus trichocarpa]	-	-	-	-	-	-
Podel.15G147100	magenta	14.8606	3.38123	2.63	2.14	4.28	8.92	2.01	3.66	9.03	10.35	7.51	12.36	6.75	7.7	5.96	10.04	6.92	9.1	7.35	12.85	35.93	6.87	28.6	17.69	18.63	35.13	--	PAR1 protein [Medicago truncatula]	-	-	-	-	-	-
Podel.T131800	magenta	8.91121	3.35108	2.06	3.34	4	4.81	4.05	34.63	1.7	1.54	1.29	1.97	1.16	0.98	0	0.97	1.03	1.75	4.07	3.33	1.56	29.92	8.1	30.53	11.78	5.85	PIIF	potato inhibitor I family protein [Populus alba x Populus glandulosa]	-	-	-	-	-	-
Podel.07G021600	magenta	47.1586	3.3327	1.97	0.85	1.07	2.51	4.17	1.12	3.54	2.15	2.05	3.44	0.67	1.92	3.26	6.71	8.1	5.01	6.1	5.07	5.14	9.5	2.27	3.14	1.56	4.03	PER72	class III peroxidase [Populus trichocarpa]	Metabolism;Metabolism;Metabolism	Global and overview maps;Global and overview maps;Biosynthesis of other secondary metabolites	ko01100//Metabolic pathways;ko01110//Biosynthesis of secondary metabolites;ko00940//Phenylpropanoid biosynthesis	K00430;K00430;K00430	-	GO:0003824//catalytic activity;GO:0043169//cation binding;GO:0046906//tetrapyrrole binding
Podel.16G138200	magenta	10.5472	3.20121	1.37	0.46	1.91	1.63	1.52	4.03	0.97	0.55	0.32	2.97	1.49	1.4	0.95	0.55	0.31	1.55	0.71	0.69	2.09	3	5.36	6.01	5.52	5.8	PNC1	peroxidase family protein [Populus trichocarpa]	Metabolism;Metabolism;Metabolism	Global and overview maps;Global and overview maps;Biosynthesis of other secondary metabolites	ko01100//Metabolic pathways;ko01110//Biosynthesis of secondary metabolites;ko00940//Phenylpropanoid biosynthesis	K00430;K00430;K00430	-	GO:0003824//catalytic activity;GO:0043169//cation binding;GO:0046906//tetrapyrrole binding
Podel.06G197200	magenta	9.78663	2.70993	0.21	0.96	0.61	0.8	1.3	2.18	0.82	0.08	0.25	0.21	0.17	0.05	0.2	0.14	0.09	0.56	0.28	0.05	0.65	2.66	1.19	4.66	2.11	0.3	ChiC	PREDICTED: chitotriosidase-1-like [Populus euphratica]	Metabolism;Metabolism	Global and overview maps;Carbohydrate metabolism	ko01100//Metabolic pathways;ko00520//Amino sugar and nucleotide sugar metabolism	K01183;K01183	-	GO:0004553//hydrolase activity, hydrolyzing O-glycosyl compounds
Podel.03G150100	magenta	11.1582	2.7091	23.43	6.41	9.36	5	8.06	1.56	5.84	2.84	2.7	12.96	1.17	7.68	1.18	1.25	2.89	1.86	0.95	3.33	0.81	1.86	1.05	0.62	0.11	0.11	--	unknown [Populus trichocarpa]	-	-	-	-	-	-
Podel.10G159200	magenta	20.3299	2.63302	38.54	32.7	28.23	24.88	31.67	45.15	22.23	17.93	22.52	16.01	16.19	17.76	21.53	19.34	26.1	15.01	12.2	14.5	25.62	25.6	26.36	18.68	16.81	15.92	PAP1	PREDICTED: probable inactive purple acid phosphatase 1 isoform X2 [Populus euphratica]	-	-	-	-	-	-
Podel.19G099000	magenta	19.0855	2.44695	0.28	0.33	0.22	1.84	0.61	1.13	0.32	0.28	0.57	1.55	1.33	1.82	1.36	1.97	0.93	2.97	1.75	2.24	2.16	1.81	1.04	5.75	0.94	2.57	At1g51860	PREDICTED: probable LRR receptor-like serine/threonine-protein kinase At1g05700 isoform X2 [Populus euphratica]	-	-	-	-	-	GO:0016301//kinase activity
Podel.10G084800	magenta	7.43409	2.43449	0.13	0.97	0.52	0.81	2.88	7.34	0.4	0.82	0.41	2.03	2.45	0.6	0.27	0.38	0.25	0.52	0.42	0.73	0.3	0.78	0.61	2.8	3.67	1.31	At1g31672	PREDICTED: primary amine oxidase-like [Populus euphratica]	Metabolism;Metabolism;Metabolism;Metabolism;Metabolism;Metabolism;Metabolism;Metabolism	Global and overview maps;Global and overview maps;Amino acid metabolism;Amino acid metabolism;Amino acid metabolism;Metabolism of other amino acids;Biosynthesis of other secondary metabolites;Biosynthesis of other secondary metabolites	ko01100//Metabolic pathways;ko01110//Biosynthesis of secondary metabolites;ko00260//Glycine, serine and threonine metabolism;ko00360//Phenylalanine metabolism;ko00350//Tyrosine metabolism;ko00410//beta-Alanine metabolism;ko00950//Isoquinoline alkaloid biosynthesis;ko00960//Tropane, piperidine and pyridine alkaloid biosynthesis	K00276;K00276;K00276;K00276;K00276;K00276;K00276;K00276	-	GO:0016641//oxidoreductase activity, acting on the CH-NH2 group of donors, oxygen as acceptor;GO:0048037//cofactor binding
Podel.T143500	magenta	6.45137	2.40064	17.51	5.43	1.29	3.74	2.13	1.51	0.11	0	0.74	0.59	0.31	1.52	0	0	0.15	0.16	0	0.12	0	0.2	0.1	0	0.1	0	BSPA	PREDICTED: bark storage protein A-like, partial [Populus euphratica]	-	-	-	-	-	-
Podel.04G182400	magenta	25.5523	2.31615	15.25	8.97	5.12	75.55	76.22	43.89	11.72	14.67	5.55	28.41	19.44	6	77.04	32.01	62.97	14.07	88.62	62.12	60.14	37.84	54.18	31.99	73.35	233.63	UGT74E2	PREDICTED: UDP-glycosyltransferase 74E1-like isoform X1 [Populus euphratica]	-	-	-	-	-	GO:0016758//transferase activity, transferring hexosyl groups
Podel.11G157400	magenta	5.64426	2.30002	0	0	0	0	0	1.75	0	0	0	0	0	0	0	0	0	0	0	0	0.03	1.15	0.17	0	1.31	0	At1g30760	PREDICTED: cannabidiolic acid synthase-like 2 [Populus euphratica]	Metabolism;Metabolism;Metabolism	Global and overview maps;Global and overview maps;Biosynthesis of other secondary metabolites	ko01100//Metabolic pathways;ko01110//Biosynthesis of secondary metabolites;ko00940//Phenylpropanoid biosynthesis	K22395;K22395;K22395	-	-
Podel.15G087800	magenta	17.5867	2.20161	5.89	7.11	6.2	6.12	8.11	10.93	4.2	2.83	4.17	2.87	3.16	4.27	5.28	2.9	5.76	4.19	6.54	8.01	3.9	2.8	6.08	4.91	2.09	3.82	--	octicosapeptide/Phox/Bem1p domain-containing family protein [Populus trichocarpa]	-	-	-	-	-	-
Podel.15G104200	magenta	13.7911	2.06875	0.54	0.3	0.27	2.16	0.55	3.32	0.33	0.07	0.18	0.26	0.2	0.13	0.42	1.28	0.41	0.35	0.2	0.5	0.73	1.98	0.7	1.24	1.09	0.68	WRKY75	PREDICTED: probable WRKY transcription factor 43 [Populus euphratica]	-	-	-	-	-	-
Podel.T143400	magenta	6.58841	2.0451	18.14	3.44	0.37	7.84	2.69	3.18	0.15	0.05	1.43	1.29	0.22	0	0.07	0	0.12	0	0	0.16	0	0	0	0.04	0	0.22	BSP	PREDICTED: bark storage protein B-like [Populus euphratica]	-	-	-	-	-	-
Podel.14G057400	magenta	5.05586	1.93068	0	0.46	0.49	0	0.27	3.29	1.8	0.74	0.4	0.6	0	0.47	0.19	0	0	0	0.54	0.24	0.4	0	0.27	0.26	0.91	0.85	--	StAR lipid transfer-like protein [Arabidopsis thaliana]	-	-	-	-	-	-
Podel.02G285400	magenta	9.46999	1.90486	0.03	0.03	0.13	0.27	0.12	0.1	0.25	0.17	0.09	0.27	0.08	0.25	0.12	0.34	0.28	0.07	0.12	0.03	0.19	0.2	0.81	0.27	0.38	0.8	MIK2	PREDICTED: probable LRR receptor-like serine/threonine-protein kinase At4g08850 [Populus euphratica]	-	-	-	-	GO:0016020//membrane	GO:0004672//protein kinase activity;GO:0016491//oxidoreductase activity;GO:0036094//small molecule binding;GO:0097159//organic cyclic compound binding;GO:1901363//heterocyclic compound binding
Podel.06G060900	magenta	13.7727	1.70538	0.49	0.36	0.49	0.51	0.24	0.3	0.84	0.63	0.56	1.03	0.83	0.89	0.52	0.76	0.79	0.85	0.72	0.98	0.93	0.77	0.92	0.69	0.57	0.54	FTIP1	PREDICTED: multiple C2 and transmembrane domain-containing protein 1-like [Populus euphratica]	-	-	-	-	-	GO:0016740//transferase activity
Podel.01G304000	magenta	6.79972	1.04342	0.28	0.22	0.46	0.54	0.2	0.36	0.85	0.72	0.86	1.66	0.93	1.05	0.64	1.3	0.54	1.51	1.38	0.79	1.1	1.97	0.76	0.55	1.11	0.69	--	hypothetical protein POPTR_0001s29430g [Populus trichocarpa]	-	-	-	-	-	-
Podel.08G129900	magenta	3.28925	1.0236	0.08	0.19	0	0.02	0.05	1.36	0.1	0.28	0.13	0	0	0	0.5	1.23	0	0.27	0	1.2	0	1.46	0	0.84	1.3	1.12	--	DUF1262 family protein [Medicago truncatula]	-	-	-	-	-	-
Podel.17G118000	magenta	6.37125	0.7345	22.74	80.94	3.93	4.89	15.49	10.01	25.59	14.36	17.13	19.2	60.45	28.07	44.42	49.49	21.68	61.37	4.47	43.99	34.74	60.56	18.48	182.28	18.76	43.38	--	unknown [Populus trichocarpa]	-	-	-	-	-	-
Podel.14G151000	magenta	4.9134	0.599793	1.37	1.6	1.79	9.07	3.59	2.3	1.75	2.55	9.2	5.35	3.93	7.18	2.52	10.17	3.54	3.32	6.11	8.81	10.05	2.26	9.98	3.78	3.53	8.4	PER52	peroxidase family protein [Populus trichocarpa]	Metabolism;Metabolism;Metabolism	Global and overview maps;Global and overview maps;Biosynthesis of other secondary metabolites	ko01100//Metabolic pathways;ko01110//Biosynthesis of secondary metabolites;ko00940//Phenylpropanoid biosynthesis	K00430;K00430;K00430	-	GO:0003824//catalytic activity;GO:0043169//cation binding;GO:0046906//tetrapyrrole binding
Podel.08G036900	magenta	3.86229	0.541725	5.12	1.24	3.83	0.74	1.92	0	3.31	1.88	1.97	2.09	2.99	0.43	0.49	1.61	1.19	0.5	2.85	2.8	0	0	3.76	0	2.12	0.9	--	DUF1997 domain-containing protein [Cephalotus follicularis]	-	-	-	-	-	-
Podel.08G090800	magenta	1.28465	0.303193	5.52	3.11	9.36	0	4.3	8.67	1.36	0.83	9.02	3.64	8.14	3.19	4.24	1.04	7.4	1.85	1.23	1.66	3.29	0.64	4.88	6.63	0	5.37	ASNAP2	soluble NSF attachment family protein [Populus trichocarpa]	-	-	-	-	-	-

## Sheet: Table S5
Table S5. Annotation description of the top 10 genes for connectivity (hub genes) in the ‘magenta’ module
Gene symbol	Gene name	Annotation description
--	Podel.19G035300	Echinoderm microtubule-associated protein-like 6
--	Podel.02G021400	DUF668 domain-containing protein/DUF3475 domain-containing protein, partial
At4g24290	Podel.19G001200	PREDICTED: MACPF domain-containing protein At4g24290-like
ACR4	Podel.08G129500	PREDICTED: ACT domain-containing protein ACR4 isoform X1
ABCC3	Podel.03G215800	PREDICTED: ABC transporter C family member 3-like, partial
--	Podel.03G153500	PREDICTED: probable serine/threonine-protein kinase clkA
PIRL2	Podel.10G040100	PREDICTED: plant intracellular Ras-group-related LRR protein 3-like
At1g03370	Podel.06G003100	PREDICTED: C2 and GRAM domain-containing protein At1g03370-like
UGT88A1	Podel.04G076900	UDP-glucoronosyl/UDP-glucosyl transferase family protein UDP
PDR17	Podel.05G137500	PREDICTED: random slug protein 5-like

## Sheet: Table S6
Table S6. Annotation of transcription factors in the 'magenta' module
TF Family	Gene ID	Symbol	Description	Connectivity (Total)	Connectivity (Within)	T0-A-1	T0-A-2	T0-A-3	T0-C-1	T0-C-2	T0-C-3	T2-LN-A-1	T2-LN-A-2	T2-LN-A-3	T2-LN-C-1	T2-LN-C-2	T2-LN-C-3	T4-LN-A-1	T4-LN-A-2	T4-LN-A-3	T4-LN-C-1	T4-LN-C-2	T4-LN-C-3	T6-LN-A-1	T6-LN-A-2	T6-LN-A-3	T6-LN-C-1	T6-LN-C-2	T6-LN-C-3	KEGG_A_class	KEGG_B_class	Pathway	K_ID	GO Component	GO Function
WRKY	Podel.01G096500	WRKY41	WRKY transcription factor 41 family protein	31.453	4.67501	1.17	1.63	1.34	1.45	1.05	0.85	0.44	0.34	0.86	0.81	0.87	0.54	1.7	1.36	2.12	0.81	0.71	1.27	2.64	1.51	3.16	5.37	1.45	1.64	-	-	-	-	-	GO:0003677//DNA binding
	Podel.15G104200	WRKY75	PREDICTED: probable WRKY transcription factor 43	13.7911	2.06875	0.54	0.3	0.27	2.16	0.55	3.32	0.33	0.07	0.18	0.26	0.2	0.13	0.42	1.28	0.41	0.35	0.2	0.5	0.73	1.98	0.7	1.24	1.09	0.68	-	-	-	-	-	-
	Podel.18G019200	WRKY18	PREDICTED: probable WRKY transcription factor 40	342.538	34.2201	1.83	1.62	2.86	8.92	4.3	3.2	2.86	2.73	3.69	8.12	4.44	4.52	17.81	12.28	14.33	9.33	12.73	11.82	17.29	21.23	20.77	7.94	7.94	13.51	-	-	-	-	-	-
bHLH	Podel.01G303700	BHLH25	PREDICTED: transcription factor bHLH18-like	139.18	15.7012	2.31	1.44	2.72	1.87	1.61	3.42	3.78	1.8	1.3	2.26	0.73	1.86	3.85	5.01	5.97	3.84	5.24	4.65	7.52	4.95	8.03	3.37	3.96	4.69	-	-	-	-	-	-
	Podel.02G115300	BHLH30	PREDICTED: transcription factor bHLH30-like	291.508	23.3706	2.15	1.13	1	2.93	3.15	2.28	1.23	0.9	1.22	2.87	1.46	1.77	3.61	3.54	2.83	2.95	2.39	3.21	4.43	4.04	3.87	4.6	2.73	2.38	-	-	-	-	-	-
	Podel.06G162000	BHLH	basic helix-loop-helix family protein	28.0748	3.44742	0.14	0.08	0.2	1.06	0.32	0.33	0.17	0.49	0.22	0.06	0.2	0.09	0.63	0.68	0.55	0.15	0.2	0.29	0.6	0.42	0.47	0.59	0.71	0.92	-	-	-	-	-	-
LOB	Podel.07G061600	LBD37	LOB domain protein 39	154.655	19.3117	10.15	19.23	13.43	9.99	7.38	11.97	8.13	8.81	15.29	12.69	14.1	15.99	2.47	2.53	2.69	3.72	3.89	5.15	1.12	2.1	1.76	3.43	2.2	1.9	-	-	-	-	-	-
	Podel.08G051900	LBD1	PREDICTED: LOB domain-containing protein 1-like	201.999	21.8876	0.32	0.55	0.9	7.43	1.76	1.18	1.97	0.95	0.91	3.05	1.73	0.86	5.32	3.91	3.48	3.08	3.61	4.26	7.05	4.91	6.52	5.3	2.77	5.12	-	-	-	-	-	-
ARR-B	Podel.12G083500	WER	PREDICTED: transcription factor WER-like	283.124	24.8321	11.57	11.71	11.06	3.1	5.03	7.94	7.31	8.87	9.93	5.44	11.44	8.74	2.33	5.65	3.27	4.19	4.59	2.64	1.27	1.52	1.92	5.25	3.77	5.14	Organismal Systems	Environmental adaptation	ko04626//Plant-pathogen interaction	K09422	-	-
bZIP	Podel.06G265700	HY5	bZIP with a Ring-finger motif family protein	197.111	22.4346	3.4	3.53	4.14	5.48	4.83	6.45	3.05	3.34	4.2	3.58	3.77	2.4	8.7	7.87	6.45	4.77	4.56	4.51	8.9	7.79	8.68	10.1	5.34	7.32	Organismal Systems	Environmental adaptation	ko04712//Circadian rhythm - plant	K16241	GO:0043231//intracellular membrane-bounded organelle	GO:0001071//nucleic acid binding transcription factor activity;GO:0043566//structure-specific DNA binding
SBP	Podel.01G421600	SPL4	squamosa promoter-binding protein 20	121.877	18.167	10.67	7.56	4.74	6.07	3.56	4.3	6.61	8.29	10.44	3.79	5.2	4.18	1.28	3.1	2.35	0.93	1.62	2.32	0.36	0.42	0.34	0.8	1.47	0.92	-	-	-	-	-	-
zf-HD	Podel.12G042700	ZHD4	PREDICTED: zinc-finger homeodomain protein 1-like	216.566	20.7939	1.91	1.5	1.02	0.81	0.84	0.74	1.57	1.34	1.61	1.36	2.43	1.28	0.15	0.6	0.46	0.84	0.43	0.7	0.16	0.29	0	0.49	0.62	0.59	-	-	-	-	-	-

## Sheet: Table S7
Table S7. The reaction system of quantitative real-time reverse transcription PCR (qRT-PCR)
Reagent	Use volume
TB GreenTM Premix Ex TaqTM Ⅱ（2×）	10.0 μL
PCR Forward Primer（10μM）	0.8 μL
PCR Reverse Primer（10μM）	0.8 μL
cDNA	2.0 μL
dd H2O	6.4 μL
Total	20.0 μL

## Sheet: Table S8
Table S8. Primers used for quantitative real-time reverse transcription PCR (qRT-PCR) analysis
Gene name	Gene model	Amplification length	Primer name	Primer sequence(5'-3')
NR	Podel.05G183500	229 bp	NR-F	TCGGATCGGAGAGTTGGTTAATTC
			NR-R	CAATCCCAGCACCTGATCCTC
NiR	Podel.04G146000	209 bp	NiR-F	AGTGAGAATGCACTGGACAGG
			NiR-R	CAACCAAAGGCACCAAGTCC
GS2	Podel.10G024300	167 bp	GS2-2-F	GCATGTCCCATGACTGCAAAG
			GS2-2-R	TCAGTGTACGGAGTAAGGTCC
GDH2	Podel.15G117500	196 bp	GDH-B-F	GTTGCTAGGGCCACTCTGTT
			GDH-B-R	AGGAGGAGCTTCAACTTGGG
NRT1;1	Podel.03G118100	258 bp	NRT1-2-F	TTCTTCCTGAGAGAGTGTCC
			NRT1-2-R	CCTCTTGTCCTTGTAGACATACC
NRT1;2	Podel.12G073800	195 bp	NRT1;2-2-F	GACTGGAGGAACAGACCTGC
			NRT1;2-2-R	GGCTGTGCCCATGAAATTGG
AMT1;6	Podel.09G046000	260 bp	AMT1;6-F	AATTCAGGTGAGGCGGGAGT
			AMT1;6-R	GCGTAGAAGCGAGGATGGTT
AMT2;1	Podel.06G111800	181 bp	AMT2;1-F	TAGGTTGGAACGTGGTGTCC
			AMT2;1-R	TACAAGGTGTTCCGACCGTG
Actin2/7	-	-	ACT-F	CCCATTGAGCACGGTATTGT
			ACT-R	TACGACCACTGGCATACAGG
